# Supplementary material for: The Multiple States of Environmental DNA and What Is Known about Their Persistence in Aquatic Environments
Source: Environ Sci Technol. 2022 Apr 18;56(9):5322–33. doi: 10.1021/acs.est.1c07638 (PMC9069692; doi:10.1021/acs.est.1c07638)
Supplement: Supplementary file 1 — es1c07638_si_001.xlsx [file es1c07638_si_001.xlsx]

## Sheet: Literature for review
Reviewer assigned	Paper ID	Authors	Year	Journal	DOI	Title
Lynsey	1	Pochardt, M; Allen, JM; Hart, T; Miller, SDL; Yu, DW; Levi, T	2019	MOLECULAR ECOLOGY RESOURCES	10.1111/1755-0998.13123	Environmental DNA facilitates accurate, inexpensive, and multiyear population estimates of millions of anadromous fish
Lynsey	2	Riaz, M; Kuemmerlen, M; Wittwer, C; Cocchiararo, B; Khaliq, R; Pfenninger, M; Nowak, C	2019	ECOLOGICAL APPLICATIONS	10.1002/eap.2034	Combining environmental DNA and species distribution modeling to evaluate reintroduction success of a freshwater fish
Lynsey	3	Chalde, T; Nardi, CF; Fernandez, DA	2019	CANADIAN JOURNAL OF FISHERIES AND AQUATIC SCIENCES	10.1139/cjfas-2018-0271	Early warning: detection of exotic coho salmon (Oncorhynchus kisutch) by environmental DNA and evidence of establishment at the extreme south of Patagonia
Lynsey	4	Schumer, G; Crowley, K; Maltz, E; Johnston, M; Anders, P; Blankenship, S	2019	BIOLOGICAL INVASIONS	10.1007/s10530-019-02056-z	Utilizing environmental DNA for fish eradication effectiveness monitoring in streams
Lynsey	5	Thalinger, B; Wolf, E; Traugott, M; Wanzenbock, J	2019	SCIENTIFIC REPORTS	10.1038/s41598-019-51398-0	Monitoring spawning migrations of potamodromous fish species via eDNA
Lynsey	6	Mauvisseau, Q; Davy-Bowker, J; Bulling, M; Brys, R; Neyrinck, S; Troth, C; Sweet, M	2019	SCIENTIFIC REPORTS	10.1038/s41598-019-50571-9	Combining ddPCR and environmental DNA to improve detection capabilities of a critically endangered freshwater invertebrate
Lynsey	7	Robinson, AT; Paroz, YM; Clement, MJ; Franklin, TW; Dysthe, JC; Young, MK; McKelvey, KS; Carim, KJ	2019	NORTH AMERICAN JOURNAL OF FISHERIES MANAGEMENT	10.1002/nafm.10344	Environmental DNA Sampling of Small-Bodied Minnows: Performance Relative to Location, Species, and Traditional Sampling
Lynsey	8	Furlan, EM; Eeson, DG; Wisniewski, C; Yick, J; Duncan, RP	2019	JOURNAL OF APPLIED ECOLOGY	10.1111/1365-2664.13485	eDNA surveys to detect species at very low densities: A case study of European carp eradication in Tasmania, Australia
Lynsey	9	Ikeda, K; Doi, H; Terui, S; Kato, A; Mitsuzuka, T; Kawai, T; Negishi, JN	2019	FRESHWATER SCIENCE	10.1086/704998	Estimating native and invasive crayfish distributions in relation to culvert barriers with environmental DNA
Lynsey	10	Moushomi, R; Wilgar, G; Carvalho, G; Creer, S; Seymour, M	2019	SCIENTIFIC REPORTS	10.1038/s41598-019-48984-7	Environmental DNA size sorting and degradation experiment indicates the state of Daphnia magna mitochondrial and nuclear eDNA is subcellular
Lynsey	11	Tang, YK; Wu, YS; Liu, K; Li, JL; Li, HX; Wang, Q; Yu, JH; Xu, P	2019	PLOS ONE	10.1371/journal.pone.0221120	Investigating the distribution of the Yangtze finless porpoise in the Yangtze River using environmental DNA
Lynsey	12	Shogren, AJ; Tank, JL; Egan, SP; Bolster, D; Riis, T	2019	FRESHWATER BIOLOGY	10.1111/fwb.13319	Riverine distribution of mussel environmental DNA reflects a balance among density, transport, and removal processes
Lynsey	13	Strand, DA; Johnsen, SI; Rusch, JC; Agersnap, S; Larsen, WB; Knudsen, SW; Moller, PR; Vralstad, T	2019	JOURNAL OF APPLIED ECOLOGY	10.1111/1365-2664.13404	Monitoring a Norwegian freshwater crayfish tragedy: eDNA snapshots of invasion, infection and extinction
Lynsey	14	Coulter, DP; Wang, P; Coulter, AA; Van Susteren, GE; Eichmiller, JJ; Garvey, JE; Sorensen, PW	2019	PLOS ONE	10.1371/journal.pone.0218823	Nonlinear relationship between Silver Carp density and their eDNA concentration in a large river
Lynsey	15	Trebitz, AS; Hatzenbuhler, CL; Hoffman, JC; Meredith, CS; Peterson, GS; Pilgrim, EM; Barge, JT; Cotter, AM; Wick, MJ	2019	JOURNAL OF GREAT LAKES RESEARCH	10.1016/j.jglr.2019.03.013	Dreissena veligers in western Lake Superior - Inference from new low-density detection
Lynsey	16	Sutter, M; Kinziger, AP	2019	CONSERVATION GENETICS	10.1007/s10592-019-01161-9	Rangewide tidewater goby occupancy survey using environmental DNA
Lynsey	17	Robinson, CV; de Leaniz, CG; Consuegra, S	2019	SCIENTIFIC REPORTS	10.1038/s41598-019-43570-3	Effect of artificial barriers on the distribution of the invasive signal crayfish and Chinese mitten crab
Lynsey	18	Sengupta, ME; Hellstrom, M; Kariuki, HC; Olsen, A; Thomsen, PF; Mejer, H; Willerslev, E; Mwanje, MT; Madsen, H; Kristensen, TK; Stensgaard, AS; Vennervald, BJ	2019	PROCEEDINGS OF THE NATIONAL ACADEMY OF SCIENCES OF THE UNITED STATES OF AMERICA	10.1073/pnas.1815046116	Environmental DNA for improved detection and environmental surveillance of schistosomiasis
Lynsey	19	Akre, TS; Parker, LD; Ruther, E; Maldonado, JE; Lemmon, L; Mclnerney, NR	2019	PLOS ONE	10.1371/journal.pone.0215586	Concurrent visual encounter sampling validates eDNA selectivity and sensitivity for the endangered wood turtle (Glyptemys insculpta)
Lynsey	20	Orzechowski, SCM; Frederick, PC; Dorazio, RM; Hunter, ME	2019	PLOS ONE	10.1371/journal.pone.0213943	Environmental DNA sampling reveals high occupancy rates of invasive Burmese pythons at wading bird breeding aggregations in the central Everglades
Lynsey	21	Deutschmann, B; Muller, AK; Hollert, H; Brinkmann, M	2019	SCIENCE OF THE TOTAL ENVIRONMENT	10.1016/j.scitotenv.2018.11.247	Assessing the fate of brown trout (Salmo trutta) environmental DNA in a natural stream using a sensitive and specific dual-labelled probe
Lynsey	22	Rojahn, J; Gleeson, D; Furlan, EM	2018	WILDLIFE RESEARCH	10.1071/WR17179	Monitoring post-release survival of the northern corroboree frog, Pseudophryne pengilleyi, using environmental DNA
Quentin	24	Gantz, CA; Renshaw, MA; Erickson, D; Lodge, DM; Egan, SP	2018	BIOLOGICAL INVASIONS	10.1007/s10530-018-1718-z	Environmental DNA detection of aquatic invasive plants in lab mesocosm and natural field conditions
Quentin	25	Kamoroff, C; Goldberg, CS	2018	FRESHWATER SCIENCE	10.1086/699203	An issue of life or death: using eDNA to detect viable individuals in wilderness restoration
Quentin	26	Jones, RA; Brophy, PM; Davis, CN; Davies, TE; Emberson, H; Stevens, PR; Williams, HW	2018	PARASITES & VECTORS	10.1186/s13071-018-2928-z	Detection of Galba truncatula, Fasciola hepatica and Calicophoron daubneyi environmental DNA within water sources on pasture land, a future tool for fluke control?
Quentin	27	Harper, KJ; Anucha, NP; Turnbull, JF; Bean, CW; Leaver, MJ	2018	MANAGEMENT OF BIOLOGICAL INVASIONS	10.3391/mbi.2018.9.2.07	Searching for a signal: Environmental DNA (eDNA) for the detection of invasive signal crayfish, Pacifastacus leniusculus (Dana, 1852)
Quentin	28	Valentin, RE; Fonseca, DM; Nielsen, AL; Leskey, TC; Lockwood, JL	2018	FRONTIERS IN ECOLOGY AND THE ENVIRONMENT	10.1002/fee.1811	Early detection of invasive exotic insect infestations using eDNA from crop surfaces
Quentin	29	Machler, E; Osathanunkul, M; Altermatt, F	2018	PLOS ONE	10.1371/journal.pone.0195529	Shedding light on eDNA: neither natural levels of UV radiation nor the presence of a filter feeder affect eDNA-based detection of aquatic organisms
Quentin	30	Cowart, DA; Renshaw, MA; Gantz, CA; Umek, J; Chandra, S; Egan, SP; Lodge, DM; Larson, ER	2018	MANAGEMENT OF BIOLOGICAL INVASIONS	10.3391/mbi.2018.9.1.03	Development and field validation of an environmental DNA (eDNA) assay for invasive clams of the genus Corbicula
Quentin	31	Xia, ZQ; Zhan, AB; Gao, YC; Zhang, L; Haffner, GD; MacIsaac, HJ	2018	BIOLOGICAL INVASIONS	10.1007/s10530-017-1545-7	Early detection of a highly invasive bivalve based on environmental DNA (eDNA)
Quentin	32	Mauvisseau, Q; Coignet, A; Delaunay, C; Pinet, F; Bouchon, D; Souty-Grosset, C	2018	HYDROBIOLOGIA	10.1007/s10750-017-3288-y	Environmental DNA as an efficient tool for detecting invasive crayfishes in freshwater ponds
Quentin	33	Williams, KE; Huyvaert, KP; Piaggio, AJ	2017	PLOS ONE	10.1371/journal.pone.0179282	Clearing muddied waters: Capture of environmental DNA from turbid waters
Quentin	34	Mauvisseau, Q; Parrondo, M; Fernandez, MP; Garcia, L; Martinez, JL; Garcia-Vazquez, E; Borrell, YJ	2017	FISHERIES RESEARCH	10.1016/j.fishres.2017.02.023	On the way for detecting and quantifying elusive species in the sea: The Octopus vulgaris case study
Quentin	35	Tsuji, S; Ushio, M; Sakurai, S; Minamoto, T; Yamanaka, H	2017	PLOS ONE	10.1371/journal.pone.0176608	Water temperature-dependent degradation of environmental DNA and its relation to bacterial abundance
Quentin	36	Minamoto, T; Fukuda, M; Katsuhara, KR; Fujiwara, A; Hidaka, S; Yamamoto, S; Takahashi, K; Masuda, R	2017	PLOS ONE	10.1371/journal.pone.0173073	Environmental DNA reflects spatial and temporal jellyfish distribution
Quentin	37	Jerde, CL; Olds, BP; Shogren, AJ; Andruszkiewicz, EA; Mahon, AR; Bolster, D; Tank, JL	2016	ENVIRONMENTAL SCIENCE & TECHNOLOGY	10.1021/acs.est.6b01761	Influence of Stream Bottom Substrate on Retention and Transport of Vertebrate Environmental DNA
Quentin	38	Forsstrom, T; Vasemagi, A	2016	MARINE POLLUTION BULLETIN	10.1016/j.marpolbul.2016.05.054	Can environmental DNA (eDNA) be used for detection and monitoring of introduced crab species in the Baltic Sea?
Quentin	39	Robson, HLA; Noble, TH; Saunders, RJ; Robson, SKA; Burrows, DW; Jerry, DR	2016	MOLECULAR ECOLOGY RESOURCES	10.1111/1755-0998.12505	Fine-tuning for the tropics: application of eDNA technology for invasive fish detection in tropical freshwater ecosystems
Quentin	40	Furlan, EM; Gleeson, D; Hardy, CM; Duncan, RP	2016	MOLECULAR ECOLOGY RESOURCES	10.1111/1755-0998.12483	A framework for estimating the sensitivity of eDNA surveys
Quentin	41	Yamamoto, S; Minami, K; Fukaya, K; Takahashi, K; Sawada, H; Murakami, H; Tsuji, S; Hashizume, H; Kubonaga, S; Horiuchi, T; Hongo, M; Nishida, J; Okugawa, Y; Fujiwara, A; Fukuda, M; Hidaka, S; Suzuki, KW; Miya, M; Araki, H; Yamanaka, H; Maruyama, A; Miyashita, K; Masuda, R; Minamoto, T; Kondoh, M	2016	PLOS ONE	10.1371/journal.pone.0149786	Environmental DNA as a 'Snapshot' of Fish Distribution: A Case Study of Japanese Jack Mackerel in Maizuru Bay, Sea of Japan
Quentin	42	Ardura, A; Zaiko, A; Martinez, JL; Samulioviene, A; Semenova, A; Garcia-Vazquez, E	2015	MARINE ENVIRONMENTAL RESEARCH	10.1016/j.marenvres.2015.09.013	eDNA and specific primers for early detection of invasive species - A case study on the bivalve Rangia cuneata, currently spreading in Europe
Kristy	43	Olsen, JB; Lewis, CJ; Massengill, RL; Dunker, KJ; Wenburg, JK	2015	CONSERVATION GENETICS RESOURCES	10.1007/s12686-015-0459-x	An evaluation of target specificity and sensitivity of three qPCR assays for detecting environmental DNA from Northern Pike (Esox lucius)
Kristy	44	Huver, JR; Koprivnikar, J; Johnson, PTJ; Whyard, S	2015	ECOLOGICAL APPLICATIONS	10.1890/14-1530.1	Development and application of an eDNA method to detect and quantify a pathogenic parasite in aquatic ecosystems
Kristy	45	Amberg, JJ; McCalla, SG; Monroe, E; Lance, R; Baerwaldt, K; Gaikowski, MP	2015	JOURNAL OF GREAT LAKES RESEARCH	10.1016/j.jglr.2015.02.009	Improving efficiency and reliability of environmental DNA analysis for silver carp
Kristy	47	Jane, SF; Wilcox, TM; McKelvey, KS; Young, MK; Schwartz, MK; Lowe, WH; Letcher, BH; Whiteley, AR	2015	MOLECULAR ECOLOGY RESOURCES	10.1111/1755-0998.12285	Distance, flow and PCR inhibition: eDNA dynamics in two headwater streams
Kristy	48	Eichmiller, JJ; Bajer, PG; Sorensen, PW	2014	PLOS ONE	10.1371/journal.pone.0112611	The Relationship between the Distribution of Common Carp and Their Environmental DNA in a Small Lake
Kristy	49	Piaggio, AJ; Engeman, RM; Hopken, MW; Humphrey, JS; Keacher, KL; Bruce, WE; Avery, ML	2014	MOLECULAR ECOLOGY RESOURCES	10.1111/1755-0998.12180	Detecting an elusive invasive species: a diagnostic PCR to detect Burmese python in Florida waters and an assessment of persistence of environmental DNA
Kristy	50	Deiner, K; Altermatt, F	2014	PLOS ONE	10.1371/journal.pone.0088786	Transport Distance of Invertebrate Environmental DNA in a Natural River
Kristy	56	Wu, Q; Kawano, K; Ishikawa, T; Sakata, MK; Nakao, R; Hiraiwa, MK; Tsuji, S; Yamanaka, H; Minamoto, T	2019	Environmental DNA	https://doi.org/10.1002/edn3.6	Habitat selection and migration of the common shrimp, Palaemon paucidens in Lake Biwa, Japan—An eDNA‐based study
Kristy	57	Wacker, S; Fossøy, F; Larsen, BM; Brandsegg, H; Sivertsgård, R; Karlsson, S	2019	Environmental DNA	https://doi.org/10.1002/edn3.10	Downstream transport and seasonal variation in freshwater pearl mussel (Margaritifera margaritifera) eDNA concentration
Kristy	58	Robinson, CV; Garcia de Leaniz, C; Rolla, M; Consuegra, S	2019	Environmental DNA	https://doi.org/10.1002/edn3.12	Monitoring the eradication of the highly invasive topmouth gudgeon (Pseudorasbora parva) using a novel eDNA assay
Kristy	59	Wineland, SM; Arrick, RF; Welch, SM; Pauley, TK; Mosher, JJ; Apodaca, JJ; Olszack, M; Holmes, JN; Waldron, JL	2019	Environmental DNA	https://doi.org/10.1002/edn3.9	Environmental DNA improves Eastern Hellbender (Cryptobranchus alleganiensis alleganiensis) detection over conventional sampling methods
Kristy	60	Ostberg, CO; Chase, DM; Hoy, MS; Duda, JJ; Hayes, MC; Jolley, JC; Silver, GS; Cook‐Tabor, C	2019	Environmental DNA	https://doi.org/10.1002/edn3.15	Evaluation of environmental DNA surveys for identifying occupancy and spatial distribution of Pacific Lamprey (Entosphenus tridentatus) and Lampetra spp. in a Washington coast watershed
Kristy	61	Sepulveda, AJ; Schabacker, J; Smith, S; Al‐Chokhachy, R; Luikart, G; Amish, SJ	2019	Environmental DNA	https://doi.org/10.1002/edn3.23	Improved detection of rare, endangered and invasive trout in using a new large‐volume sampling method for eDNA capture
Kristy	62	Sakai, Y; Kusakabe, A; Tsuchida, K; Tsuzuku, Y; Okada, S; Kitamura, T; Tomita, S; Mukai, T; Tagami, M; Takagi, M; Yaoi, Y; Minamoto, T	2019	Environmental DNA	https://doi.org/10.1002/edn3.31	Discovery of an unrecorded population of Yamato salamander (Hynobius vandenburghi) by GIS and eDNA analysis
Quentin	65	Bylemans, J., Furlan, E. M., Hardy, C. M., McGuffie, P., Lintermans, M., & Gleeson, D. M.	2017	Methods in Ecology and Evolution	https://doi.org/10.1111/2041-210X.12709	An environmental DNA-based method for monitoring spawning activity: a case study, using the endangered Macquarie perch (Macquaria australasica)
Quentin	66	Collins, R. A., Wangensteen, O. S., O’Gorman, E. J., Mariani, S., Sims, D. W., & Genner, M. J.	2018	Communications Biology	10.1038/s42003-018-0192-6	Persistence of environmental DNA in marine systems
Quentin	67	Doi, H., Uchii, K., Takahara, T., Matsuhashi, S., Yamanaka, H., & Minamoto, T.	2015	PLoS ONE	https://doi.org/10.1371/journal.pone.0122763	Use of Droplet Digital PCR for Estimation of Fish Abundance and Biomass in Environmental DNA Surveys
Quentin	68	Jo, T., Murakami, H., Masuda, R., Sakata, M. K., Yamamoto, S., & Minamoto, T.	2017	Molecular Ecology Resources	https://doi.org/10.1111/1755-0998.12685	Rapid degradation of longer DNA fragments enables the improved estimation of distribution and biomass using environmental DNA
Quentin	69	Matsuhashi, S., Doi, H., Fujiwara, A., Watanabe, S., & Minamoto, T.	2016	PLoS ONE	https://doi.org/10.1371/journal.pone.015621	Evaluation of the Environmental DNA Method for Estimating Distribution and Biomass of Submerged Aquatic Plants
Quentin	70	Nukazawa, K., Hamasuna, Y., & Suzuki, Y.	2018	Environmental Science & Technology	10.1021/acs.est.8b02293	Simulating the Advection and Degradation of the Environmental DNA of Common Carp along a River
Quentin	71	Roy, M., Belliveau, V., Mandrak, N. E., & Gagné, N.	2017	Biological Invasions	https://doi.org/10.1007/s10530-017-1532-z	Development of environmental DNA (eDNA) methods for detecting high-risk freshwater fishes in live trade in Canada
Quentin	72	Sansom, B. J., & Sassoubre, L. M.	2017	Environmental Science & Technology	https://doi.org/10.1021/acs.est.7b05199	Environmental DNA (eDNA) Shedding and Decay Rates to Model Freshwater Mussel eDNA Transport in a River
Quentin	73	Sassoubre, L. M., Yamahara, K. M., Gardner, L. D., Block, B. A., & Boehm, A. B.	2016	Environmental Science & Technology	https://doi.org/10.1021/acs.est.6b03114	Quantification of Environmental DNA (eDNA) Shedding and Decay Rates for Three Marine Fish
Quentin	76	Takahara, T., Minamoto, T., & Doi, H.	2013	PLoS ONE	https://doi.org/10.1371/journal.pone.0056584	Using Environmental DNA to Estimate the Distribution of an Invasive Fish Species in Ponds
Quentin	77	Thomsen, P. F., Kielgast, J., Iversen, L. L., Møller, P. R., Rasmussen, M., & Willerslev, E.	2012	PLoS ONE	https://doi.org/10.1371/journal.pone.0041732	Detection of a Diverse Marine Fish Fauna Using Environmental DNA from Seawater Samples
