# Supplementary material for: The Multiple States of Environmental DNA and What Is Known about Their Persistence in Aquatic Environments
Source: Environ Sci Technol. 2022 Apr 18;56(9):5322–33. doi: 10.1021/acs.est.1c07638 (PMC9069692; doi:10.1021/acs.est.1c07638)
Supplement: Supplementary file 2 — es1c07638_si_002.xlsx [file es1c07638_si_002.xlsx]

## Sheet: Table S2_revised
Paper_ID,Reviewer_name,Species_name,Taxonomic_group,Aims,Conditions,Exp_cosm_volume,Environment,Biogeographic_realm,Amplification_method,Extraction_method,Extraction_name,Extraction_inc_lysis_step,Lysis_method_corrected_according_table,Inhibitor_removal_if_included_in_extraction_according_table,Lysis_method,Competitor_for_adsorption,Lysis_buffer_pH,Elution_buffer,Extraction_inc_inhibitor_removal_…
24,Quentin,Elodea canadensis,plant,persistence,artificial (microcosm),30,other,not applicable,qPCR,unbranded,Chloroform-Isoamyl and isopropanol precipitation,yes,Chemical,Phase separation,temperature+chemical,no,not reported,"1x TE buffer, low EDTA (USB)",no,not reported,yes,Chloroform,3,3,250,other,filtration,1.2,polycarbonate track etch,not reported,lysis buffer,Preservation buffer,not reported…
24,Quentin,Elodea canadensis,plant,persistence,artificial (microcosm),30,other,not applicable,qPCR,unbranded,Chloroform-Isoamyl and isopropanol precipitation,yes,Chemical,Phase separation,temperature+chemical,no,not reported,"1x TE buffer, low EDTA (USB)",no,not reported,yes,Chloroform,3,3,250,other,filtration,1.2,polycarbonate track etch,not reported,lysis buffer,Preservation buffer,not reported…
24,Quentin,Elodea nuttallii,plant,persistence,artificial (microcosm),0.9,other,not applicable,qPCR,unbranded,Chloroform-Isoamyl and isopropanol precipitation,yes,Chemical,Phase separation,temperature+chemical,no,not reported,"1x TE buffer, low EDTA (USB)",no,not reported,yes,Chloroform,3,3,15,ethanol/sodium acetate,precipitation,not applicable,not applicable,not applicable,not applicable,not appl…
24,Quentin,Elodea nuttallii,plant,persistence,artificial (microcosm),0.9,other,not applicable,qPCR,unbranded,Chloroform-Isoamyl and isopropanol precipitation,yes,Chemical,Phase separation,temperature+chemical,no,not reported,"1x TE buffer, low EDTA (USB)",no,not reported,yes,Chloroform,3,3,15,ethanol/sodium acetate,precipitation,not applicable,not applicable,not applicable,not applicable,not appl…
24,Quentin,Hydrilla verticillata,plant,quantification,natural,not applicable,Freshwater (lotic),NA: Nearctic,qPCR,unbranded,Chloroform-Isoamyl and isopropanol precipitation,yes,Chemical,Phase separation,temperature+chemical,no,not reported,"1x TE buffer, low EDTA (USB)",no,not reported,yes,Chloroform,14,10,250,other,filtration,1.2,cellulose nitrate,not reported,lysis buffer,Preservation buffer,no…
24,Quentin,Hydrilla verticillata,plant,quantification,natural,not applicable,Freshwater (lotic),NA: Nearctic,qPCR,unbranded,Chloroform-Isoamyl and isopropanol precipitation,yes,Chemical,Phase separation,temperature+chemical,no,not reported,"1x TE buffer, low EDTA (USB)",no,not reported,yes,Chloroform,14,10,250,other,filtration,1.2,cellulose nitrate,not reported,lysis buffer,Preservation buffer,no…
24,Quentin,Hydrilla verticillata,plant,quantification,natural,not applicable,Freshwater (lentic),NA: Nearctic,qPCR,unbranded,Chloroform-Isoamyl and isopropanol precipitation,yes,Chemical,Phase separation,temperature+chemical,no,not reported,"1x TE buffer, low EDTA (USB)",no,not reported,yes,Chloroform,14,10,250,other,filtration,1.2,cellulose nitrate,not reported,lysis buffer,Preservation buffer,n…
24,Quentin,Hydrilla verticillata,plant,quantification,natural,not applicable,Freshwater (lentic),NA: Nearctic,qPCR,unbranded,Chloroform-Isoamyl and isopropanol precipitation,yes,Chemical,Phase separation,temperature+chemical,no,not reported,"1x TE buffer, low EDTA (USB)",no,not reported,yes,Chloroform,14,10,250,other,filtration,1.2,cellulose nitrate,not reported,lysis buffer,Preservation buffer,n…
24,Quentin,Hydrilla verticillata,plant,quantification,natural,not applicable,Freshwater (lentic),NA: Nearctic,qPCR,unbranded,Chloroform-Isoamyl and isopropanol precipitation,yes,Chemical,Phase separation,temperature+chemical,no,not reported,"1x TE buffer, low EDTA (USB)",no,not reported,yes,Chloroform,2,30,250,cooling,filtration,1.2,polycarbonate track etch,not reported,lysis buffer,Preservation …
24,Quentin,Hydrilla verticillata,plant,quantification,natural,not applicable,Freshwater (lentic),NA: Nearctic,qPCR,unbranded,Chloroform-Isoamyl and isopropanol precipitation,yes,Chemical,Phase separation,temperature+chemical,no,not reported,"1x TE buffer, low EDTA (USB)",no,not reported,yes,Chloroform,2,30,250,cooling,filtration,1.2,polycarbonate track etch,not reported,lysis buffer,Preservation …
25,Quentin,Carassius auratus,fish,quantification,artificial (microcosm),2,other,not applicable,qPCR,commercial kit,Qiagen QIAshredder/DNeasy Blood and Tissue Kit,yes,Enzyme+Chemical,not reported,enzyme+temperature,no,not reported,AE buffer,no,not reported,no,not reported,9,3,50,other,filtration,0.4,polycarbonate track etch,not reported,ethanol,Preservation buffer,room temperature,14,not applicabl…
25,Quentin,Carassius auratus,fish,quantification,artificial (microcosm),2,other,not applicable,qPCR,commercial kit,Qiagen QIAshredder/DNeasy Blood and Tissue Kit,yes,Enzyme+Chemical,not reported,enzyme+temperature,no,not reported,AE buffer,no,not reported,no,not reported,3,3,50,other,filtration,0.4,polycarbonate track etch,not reported,ethanol,Preservation buffer,room temperature,14,not applicabl…
25,Quentin,Carassius auratus,fish,quantification,artificial (microcosm),2,other,not applicable,qPCR,commercial kit,Qiagen QIAshredder/DNeasy Blood and Tissue Kit,yes,Enzyme+Chemical,not reported,enzyme+temperature,no,not reported,AE buffer,no,not reported,no,not reported,9,3,50,other,filtration,0.45,cellulose nitrate,not reported,ethanol,Preservation buffer,room temperature,14,not applicable,not …
25,Quentin,Carassius auratus,fish,quantification,artificial (microcosm),2,other,not applicable,qPCR,commercial kit,Qiagen QIAshredder/DNeasy Blood and Tissue Kit,yes,Enzyme+Chemical,not reported,enzyme+temperature,no,not reported,AE buffer,no,not reported,no,not reported,3,3,50,other,filtration,0.45,cellulose nitrate,not reported,ethanol,Preservation buffer,room temperature,14,not applicable,not …
25,Quentin,Carassius auratus,fish,quantification,artificial (microcosm),2,other,not applicable,qPCR,commercial kit,Qiagen QIAshredder/DNeasy Blood and Tissue Kit,yes,Enzyme+Chemical,not reported,enzyme+temperature,no,not reported,AE buffer,no,not reported,no,not reported,9,3,50,other,filtration,1.2,polycarbonate track etch,not reported,ethanol,Preservation buffer,room temperature,14,not applicabl…
25,Quentin,Carassius auratus,fish,quantification,artificial (microcosm),2,other,not applicable,qPCR,commercial kit,Qiagen QIAshredder/DNeasy Blood and Tissue Kit,yes,Enzyme+Chemical,not reported,enzyme+temperature,no,not reported,AE buffer,no,not reported,no,not reported,3,3,50,other,filtration,1.2,polycarbonate track etch,not reported,ethanol,Preservation buffer,room temperature,14,not applicabl…
25,Quentin,Carassius auratus,fish,quantification,artificial (microcosm),2,other,not applicable,qPCR,commercial kit,Qiagen QIAshredder/DNeasy Blood and Tissue Kit,yes,Enzyme+Chemical,not reported,enzyme+temperature,no,not reported,AE buffer,no,not reported,no,not reported,9,3,50,other,filtration,5,polycarbonate track etch,not reported,ethanol,Preservation buffer,room temperature,14,not applicable,…
25,Quentin,Carassius auratus,fish,quantification,artificial (microcosm),2,other,not applicable,qPCR,commercial kit,Qiagen QIAshredder/DNeasy Blood and Tissue Kit,yes,Enzyme+Chemical,not reported,enzyme+temperature,no,not reported,AE buffer,no,not reported,no,not reported,3,3,50,other,filtration,5,polycarbonate track etch,not reported,ethanol,Preservation buffer,room temperature,14,not applicable,…
25,Quentin,Carassius auratus,fish,quantification,artificial (microcosm),2,other,not applicable,qPCR,commercial kit,Qiagen QIAshredder/DNeasy Blood and Tissue Kit,yes,Enzyme+Chemical,not reported,enzyme+temperature,no,not reported,AE buffer,no,not reported,no,not reported,9,3,50,other,filtration,10,polycarbonate track etch,not reported,ethanol,Preservation buffer,room temperature,14,not applicable…
25,Quentin,Carassius auratus,fish,quantification,artificial (microcosm),2,other,not applicable,qPCR,commercial kit,Qiagen QIAshredder/DNeasy Blood and Tissue Kit,yes,Enzyme+Chemical,not reported,enzyme+temperature,no,not reported,AE buffer,no,not reported,no,not reported,3,3,50,other,filtration,10,polycarbonate track etch,not reported,ethanol,Preservation buffer,room temperature,14,not applicable…
25,Quentin,Carassius auratus,fish,quantification,artificial (microcosm),2,other,not applicable,qPCR,commercial kit,Qiagen QIAshredder/DNeasy Blood and Tissue Kit,yes,Enzyme+Chemical,not reported,enzyme+temperature,no,not reported,AE buffer,no,not reported,no,not reported,3,3,50,other,filtration,0.4,polycarbonate track etch,not reported,ethanol,Preservation buffer,room temperature,14,not applicabl…
25,Quentin,Carassius auratus,fish,quantification,artificial (microcosm),2,other,not applicable,qPCR,commercial kit,Qiagen QIAshredder/DNeasy Blood and Tissue Kit,yes,Enzyme+Chemical,not reported,enzyme+temperature,no,not reported,AE buffer,no,not reported,no,not reported,3,3,50,other,filtration,0.4,polycarbonate track etch,not reported,ethanol,Preservation buffer,room temperature,14,not applicabl…
25,Quentin,Carassius auratus,fish,quantification,artificial (microcosm),2,other,not applicable,qPCR,commercial kit,Qiagen QIAshredder/DNeasy Blood and Tissue Kit,yes,Enzyme+Chemical,not reported,enzyme+temperature,no,not reported,AE buffer,no,not reported,no,not reported,3,3,50,other,filtration,0.4,polycarbonate track etch,not reported,ethanol,Preservation buffer,room temperature,14,not applicabl…
25,Quentin,Carassius auratus,fish,detection,natural,not applicable,Freshwater (lentic),NA: Nearctic,qPCR,commercial kit,Qiagen QIAshredder/DNeasy Blood and Tissue Kit,yes,Enzyme+Chemical,not reported,enzyme+temperature,no,not reported,AE buffer,no,not reported,no,not reported,21,3,250,other,filtration,1.2,polycarbonate track etch,47,ethanol,Preservation buffer,room temperature,180,not applicable,…
25,Quentin,Carassius auratus,fish,detection,natural,not applicable,Freshwater (lentic),NA: Nearctic,qPCR,commercial kit,Qiagen QIAshredder/DNeasy Blood and Tissue Kit,yes,Enzyme+Chemical,not reported,enzyme+temperature,no,not reported,AE buffer,no,not reported,no,not reported,9,3,250,other,filtration,1.2,polycarbonate track etch,47,ethanol,Preservation buffer,room temperature,180,not applicable,n…
26,Quentin,Galba truncatula,mollusk,persistence,artificial (microcosm),1,other,not applicable,endpoint PCR,commercial kit,Qiagen DNeasy PowerSoil Kit,yes,Mechanical+Chemical,Chemical flocculation,other,no,not reported,C6 buffer,yes,CD2 buffer,no,not reported,4,4,500,other,filtration,2.7,glass fibre,50,freezing,Freezing,-20,not reported,not applicable,not applicable,not applicable,mitochondria,3,2…
26,Quentin,Galba truncatula,mollusk,persistence,artificial (microcosm),1,other,not applicable,endpoint PCR,commercial kit,Qiagen DNeasy PowerSoil Kit,yes,Mechanical+Chemical,Chemical flocculation,other,no,not reported,C6 buffer,yes,CD2 buffer,no,not reported,4,4,500,other,filtration,0.7,glass fibre,50,freezing,Freezing,-20,not reported,not applicable,not applicable,not applicable,mitochondria,3,2…
26,Quentin,Calicophoron daubneyi,other,persistence,artificial (microcosm),1,other,not applicable,endpoint PCR,commercial kit,Qiagen DNeasy PowerSoil Kit,yes,Mechanical+Chemical,Chemical flocculation,other,no,not reported,C6 buffer,yes,CD2 buffer,no,not reported,4,4,500,other,filtration,2.7,glass fibre,50,freezing,Freezing,-20,not reported,not applicable,not applicable,not applicable,mitochondria,…
26,Quentin,Calicophoron daubneyi,other,persistence,artificial (microcosm),1,other,not applicable,endpoint PCR,commercial kit,Qiagen DNeasy PowerSoil Kit,yes,Mechanical+Chemical,Chemical flocculation,other,no,not reported,C6 buffer,yes,CD2 buffer,no,not reported,4,4,500,other,filtration,0.7,glass fibre,50,freezing,Freezing,-20,not reported,not applicable,not applicable,not applicable,mitochondria,…
26,Quentin,Galba truncatula,mollusk,detection,natural,not applicable,Freshwater (lentic),PA: Palearctic,endpoint PCR,commercial kit,Qiagen DNeasy PowerSoil Kit,yes,Mechanical+Chemical,Chemical flocculation,other,no,not reported,C6 buffer,yes,CD2 buffer,no,not reported,4,12,500,other,filtration,2.7,glass fibre,50,lysis buffer,Preservation buffer,room temperature,not reported,not applicable,not app…
26,Quentin,Fasciola hepatica,other,detection,natural,not applicable,Freshwater (lentic),PA: Palearctic,endpoint PCR,commercial kit,Qiagen DNeasy PowerSoil Kit,yes,Mechanical+Chemical,Chemical flocculation,other,no,not reported,C6 buffer,yes,CD2 buffer,no,not reported,4,12,500,other,filtration,2.7,glass fibre,50,lysis buffer,Preservation buffer,room temperature,not reported,not applicable,not appl…
26,Quentin,Calicophoron daubneyi,other,detection,natural,not applicable,Freshwater (lentic),PA: Palearctic,endpoint PCR,commercial kit,Qiagen DNeasy PowerSoil Kit,yes,Mechanical+Chemical,Chemical flocculation,other,no,not reported,C6 buffer,yes,CD2 buffer,no,not reported,4,12,500,other,filtration,2.7,glass fibre,50,lysis buffer,Preservation buffer,room temperature,not reported,not applicable,not …
27,Quentin,Pacifastacus leniusculus,crustacean,quantification,artificial (microcosm),5.5,other,not applicable,qPCR,commercial kit,Qiagen DNeasy Blood and Tissue Kit,yes,Enzyme+Chemical,not reported,enzyme+temperature,no,not reported,AE buffer,no,not reported,no,not reported,9,3,15,ethanol/sodium acetate,precipitation,not applicable,not applicable,not applicable,not applicable,not applicable,not a…
27,Quentin,Pacifastacus leniusculus,crustacean,persistence,artificial (microcosm),5.5,other,not applicable,qPCR,commercial kit,Qiagen DNeasy Blood and Tissue Kit,yes,Enzyme+Chemical,not reported,enzyme+temperature,no,not reported,AE buffer,no,not reported,no,not reported,9,3,15,ethanol/sodium acetate,precipitation,not applicable,not applicable,not applicable,not applicable,not applicable,not appl…
27,Quentin,Pacifastacus leniusculus,crustacean,detection,natural,not applicable,Freshwater (lentic),PA: Palearctic,qPCR,commercial kit,Qiagen DNeasy Blood and Tissue Kit,yes,Enzyme+Chemical,not reported,enzyme+temperature,no,not reported,AE buffer,no,not reported,no,not reported,3,3,15,ethanol/sodium acetate,precipitation,not applicable,not applicable,not applicable,not applicable,not applicable,…
27,Quentin,Pacifastacus leniusculus,crustacean,detection,natural,not applicable,Freshwater (lentic),PA: Palearctic,qPCR,commercial kit,Qiagen DNeasy Blood and Tissue Kit,yes,Enzyme+Chemical,not reported,enzyme+temperature,no,not reported,AE buffer,no,not reported,no,not reported,4,6,15,ethanol/sodium acetate,precipitation,not applicable,not applicable,not applicable,not applicable,not applicable,…
27,Quentin,Pacifastacus leniusculus,crustacean,detection,natural,not applicable,Freshwater (lotic),PA: Palearctic,qPCR,commercial kit,Qiagen DNeasy Blood and Tissue Kit,yes,Enzyme+Chemical,not reported,enzyme+temperature,no,not reported,AE buffer,no,not reported,no,not reported,6,6,15,ethanol/sodium acetate,precipitation,not applicable,not applicable,not applicable,not applicable,not applicable,n…
28,Quentin,Halyomorpha halys.,insect,detection,artificial (microcosm),1,other,not applicable,qPCR,unbranded,HotShot (hot sodium hydroxide),yes,not reported,not reported,enzyme+temperature,no,5,not reported,no,not reported,no,not reported,10,1,1000,other,filtration,10,polycarbonate track etch,not reported,not reported,not reported,not reported,not reported,not applicable,not applicable,not applica…
28,Quentin,Halyomorpha halys.,insect,detection,artificial (microcosm),1,other,not applicable,qPCR,unbranded,HotShot (hot sodium hydroxide),yes,not reported,not reported,enzyme+temperature,no,5,not reported,no,not reported,no,not reported,4,4,1000,other,filtration,10,polycarbonate track etch,not reported,not reported,not reported,not reported,not reported,not applicable,not applicable,not applicab…
28,Quentin,Halyomorpha halys.,insect,detection,natural,not applicable,other,NA: Nearctic,qPCR,unbranded,HotShot (hot sodium hydroxide),yes,not reported,not reported,enzyme+temperature,no,5,not reported,no,not reported,no,not reported,4,2,1000,other,filtration,10,polycarbonate track etch,not reported,ethanol,Preservation buffer,not reported,not reported,not applicable,not applicable,not applicable…
28,Quentin,Halyomorpha halys.,insect,detection,natural,not applicable,other,NA: Nearctic,qPCR,unbranded,HotShot (hot sodium hydroxide),yes,not reported,not reported,enzyme+temperature,no,5,not reported,no,not reported,no,not reported,9,10,1000,other,filtration,10,polycarbonate track etch,not reported,ethanol,Preservation buffer,not reported,not reported,not applicable,not applicable,not applicabl…
29,Quentin,Gammarus pulex,crustacean,detection,artificial (microcosm),48,other,not applicable,endpoint PCR,commercial kit,Qiagen DNeasy Blood and Tissue Kit,yes,Enzyme+Chemical,not reported,enzyme+temperature,no,not reported,AE buffer,no,not reported,no,not reported,5,6,250,other,filtration,0.7,glass fibre,not reported,freezing,Freezing,-20,not reported,not applicable,not applicable,not applicabl…
29,Quentin,Asellus aquaticus,crustacean,detection,artificial (microcosm),48,other,not applicable,endpoint PCR,commercial kit,Qiagen DNeasy Blood and Tissue Kit,yes,Enzyme+Chemical,not reported,enzyme+temperature,no,not reported,AE buffer,no,not reported,no,not reported,5,6,250,other,filtration,0.7,glass fibre,not reported,freezing,Freezing,-20,not reported,not applicable,not applicable,not applic…
29,Quentin,Potamopyrgus antipodarum,mollusk,detection,artificial (microcosm),48,other,not applicable,endpoint PCR,commercial kit,Qiagen DNeasy Blood and Tissue Kit,yes,Enzyme+Chemical,not reported,enzyme+temperature,no,not reported,AE buffer,no,not reported,no,not reported,5,6,250,other,filtration,0.7,glass fibre,not reported,freezing,Freezing,-20,not reported,not applicable,not applicable,not ap…
29,Quentin,Gammarus pulex,crustacean,detection,artificial (microcosm),48,other,not applicable,endpoint PCR,commercial kit,Qiagen DNeasy Blood and Tissue Kit,yes,Enzyme+Chemical,not reported,enzyme+temperature,no,not reported,AE buffer,no,not reported,no,not reported,5,6,250,other,filtration,0.7,glass fibre,not reported,freezing,Freezing,-20,not reported,not applicable,not applicable,not applicabl…
29,Quentin,Asellus aquaticus,crustacean,detection,artificial (microcosm),48,other,not applicable,endpoint PCR,commercial kit,Qiagen DNeasy Blood and Tissue Kit,yes,Enzyme+Chemical,not reported,enzyme+temperature,no,not reported,AE buffer,no,not reported,no,not reported,5,6,250,other,filtration,0.7,glass fibre,not reported,freezing,Freezing,-20,not reported,not applicable,not applicable,not applic…
29,Quentin,Potamopyrgus antipodarum,mollusk,detection,artificial (microcosm),48,other,not applicable,endpoint PCR,commercial kit,Qiagen DNeasy Blood and Tissue Kit,yes,Enzyme+Chemical,not reported,enzyme+temperature,no,not reported,AE buffer,no,not reported,no,not reported,5,6,250,other,filtration,0.7,glass fibre,not reported,freezing,Freezing,-20,not reported,not applicable,not applicable,not ap…
29,Quentin,Gammarus pulex,crustacean,detection,artificial (microcosm),48,other,not applicable,endpoint PCR,commercial kit,Qiagen DNeasy Blood and Tissue Kit,yes,Enzyme+Chemical,not reported,enzyme+temperature,no,not reported,AE buffer,no,not reported,no,not reported,5,6,250,other,filtration,0.7,glass fibre,not reported,freezing,Freezing,-20,not reported,not applicable,not applicable,not applicabl…
29,Quentin,Asellus aquaticus,crustacean,detection,artificial (microcosm),48,other,not applicable,endpoint PCR,commercial kit,Qiagen DNeasy Blood and Tissue Kit,yes,Enzyme+Chemical,not reported,enzyme+temperature,no,not reported,AE buffer,no,not reported,no,not reported,5,6,250,other,filtration,0.7,glass fibre,not reported,freezing,Freezing,-20,not reported,not applicable,not applicable,not applic…
29,Quentin,Potamopyrgus antipodarum,mollusk,detection,artificial (microcosm),48,other,not applicable,endpoint PCR,commercial kit,Qiagen DNeasy Blood and Tissue Kit,yes,Enzyme+Chemical,not reported,enzyme+temperature,no,not reported,AE buffer,no,not reported,no,not reported,5,6,250,other,filtration,0.7,glass fibre,not reported,freezing,Freezing,-20,not reported,not applicable,not applicable,not ap…
29,Quentin,Gammarus pulex,crustacean,detection,artificial (microcosm),48,other,not applicable,endpoint PCR,commercial kit,Qiagen DNeasy Blood and Tissue Kit,yes,Enzyme+Chemical,not reported,enzyme+temperature,no,not reported,AE buffer,no,not reported,no,not reported,5,6,250,other,filtration,0.7,glass fibre,not reported,freezing,Freezing,-20,not reported,not applicable,not applicable,not applicabl…
29,Quentin,Asellus aquaticus,crustacean,detection,artificial (microcosm),48,other,not applicable,endpoint PCR,commercial kit,Qiagen DNeasy Blood and Tissue Kit,yes,Enzyme+Chemical,not reported,enzyme+temperature,no,not reported,AE buffer,no,not reported,no,not reported,5,6,250,other,filtration,0.7,glass fibre,not reported,freezing,Freezing,-20,not reported,not applicable,not applicable,not applic…
29,Quentin,Potamopyrgus antipodarum,mollusk,detection,artificial (microcosm),48,other,not applicable,endpoint PCR,commercial kit,Qiagen DNeasy Blood and Tissue Kit,yes,Enzyme+Chemical,not reported,enzyme+temperature,no,not reported,AE buffer,no,not reported,no,not reported,5,6,250,other,filtration,0.7,glass fibre,not reported,freezing,Freezing,-20,not reported,not applicable,not applicable,not ap…
29,Quentin,Gammarus pulex,crustacean,detection,artificial (microcosm),48,other,not applicable,endpoint PCR,commercial kit,Qiagen DNeasy Blood and Tissue Kit,yes,Enzyme+Chemical,not reported,enzyme+temperature,no,not reported,AE buffer,no,not reported,no,not reported,5,6,250,other,filtration,0.7,glass fibre,not reported,freezing,Freezing,-20,not reported,not applicable,not applicable,not applicabl…
29,Quentin,Asellus aquaticus,crustacean,detection,artificial (microcosm),48,other,not applicable,endpoint PCR,commercial kit,Qiagen DNeasy Blood and Tissue Kit,yes,Enzyme+Chemical,not reported,enzyme+temperature,no,not reported,AE buffer,no,not reported,no,not reported,5,6,250,other,filtration,0.7,glass fibre,not reported,freezing,Freezing,-20,not reported,not applicable,not applicable,not applic…
29,Quentin,Potamopyrgus antipodarum,mollusk,detection,artificial (microcosm),48,other,not applicable,endpoint PCR,commercial kit,Qiagen DNeasy Blood and Tissue Kit,yes,Enzyme+Chemical,not reported,enzyme+temperature,no,not reported,AE buffer,no,not reported,no,not reported,5,6,250,other,filtration,0.7,glass fibre,not reported,freezing,Freezing,-20,not reported,not applicable,not applicable,not ap…
29,Quentin,Gammarus pulex,crustacean,detection,artificial (microcosm),48,other,not applicable,endpoint PCR,commercial kit,Qiagen DNeasy Blood and Tissue Kit,yes,Enzyme+Chemical,not reported,enzyme+temperature,no,not reported,AE buffer,no,not reported,no,not reported,5,6,250,other,filtration,0.7,glass fibre,not reported,freezing,Freezing,-20,not reported,not applicable,not applicable,not applicabl…
29,Quentin,Asellus aquaticus,crustacean,detection,artificial (microcosm),48,other,not applicable,endpoint PCR,commercial kit,Qiagen DNeasy Blood and Tissue Kit,yes,Enzyme+Chemical,not reported,enzyme+temperature,no,not reported,AE buffer,no,not reported,no,not reported,5,6,250,other,filtration,0.7,glass fibre,not reported,freezing,Freezing,-20,not reported,not applicable,not applicable,not applic…
29,Quentin,Potamopyrgus antipodarum,mollusk,detection,artificial (microcosm),48,other,not applicable,endpoint PCR,commercial kit,Qiagen DNeasy Blood and Tissue Kit,yes,Enzyme+Chemical,not reported,enzyme+temperature,no,not reported,AE buffer,no,not reported,no,not reported,5,6,250,other,filtration,0.7,glass fibre,not reported,freezing,Freezing,-20,not reported,not applicable,not applicable,not ap…
30,Quentin,Corbicula fluminea,mollusk,detection,natural,not applicable,Freshwater (lentic),NA: Nearctic,qPCR,unbranded,Chloroform-Isoamyl and isopropanol precipitation,yes,Chemical,Phase separation,temperature+chemical,no,not reported,"1x TE buffer, low EDTA (USB)",no,not reported,yes,Chloroform,11,10,250,other,filtration,1.2,cellulose nitrate,not reported,lysis buffer,Preservation buffer,4,not r…
31,Quentin,Limnoperna fortunei,mollusk,detection,artificial (microcosm),10,other,not applicable,endpoint PCR,unbranded,homebrew,yes,not reported,not reported,enzyme+temperature,no,8,not reported,yes,7.5 M ammonium acetate,no,not reported,15,5,250,other,filtration,0.45,other,not reported,freezing,Freezing,-20,not reported,10000,10,not reported,mitochondria,not reported,25,0.4,0.4,not applicable,no…
31,Quentin,Limnoperna fortunei,mollusk,detection,artificial (microcosm),10,other,not applicable,endpoint PCR,unbranded,homebrew,yes,not reported,not reported,enzyme+temperature,no,8,not reported,yes,7.5 M ammonium acetate,no,not reported,15,5,250,other,filtration,0.45,other,not reported,freezing,Freezing,-20,not reported,10000,10,not reported,mitochondria,not reported,25,0.4,0.4,not applicable,no…
31,Quentin,Limnoperna fortunei,mollusk,detection,artificial (microcosm),50,other,not applicable,endpoint PCR,unbranded,homebrew,yes,not reported,not reported,enzyme+temperature,no,8,not reported,yes,7.5 M ammonium acetate,no,not reported,1,6,250,other,filtration,0.45,other,not reported,freezing,Freezing,-20,not reported,10000,10,not reported,mitochondria,not reported,25,0.4,0.4,not applicable,no,…
31,Quentin,Limnoperna fortunei,mollusk,detection,artificial (microcosm),50,other,not applicable,endpoint PCR,unbranded,homebrew,yes,not reported,not reported,enzyme+temperature,no,8,not reported,yes,7.5 M ammonium acetate,no,not reported,1,6,250,other,filtration,0.45,other,not reported,freezing,Freezing,-20,not reported,10000,10,not reported,mitochondria,not reported,25,0.4,0.4,not applicable,no,…
31,Quentin,Limnoperna fortunei,mollusk,detection,natural,not applicable,Freshwater (lentic),PA: Palearctic,endpoint PCR,unbranded,homebrew,yes,not reported,not reported,enzyme+temperature,no,8,not reported,yes,7.5 M ammonium acetate,no,not reported,22,3,250,cooling,filtration,0.45,other,not reported,freezing,Freezing,-20,not reported,10000,10,not reported,mitochondria,not reported,25,0.4,0.4,not …
31,Quentin,Limnoperna fortunei,mollusk,detection,natural,not applicable,Freshwater (lentic),PA: Palearctic,endpoint PCR,unbranded,homebrew,yes,not reported,not reported,enzyme+temperature,no,8,not reported,yes,7.5 M ammonium acetate,no,not reported,22,3,250,cooling,filtration,0.45,other,not reported,freezing,Freezing,-20,not reported,10000,10,not reported,mitochondria,not reported,25,0.4,0.4,not …
32,Quentin,Procambarus clarkii,crustacean,detection,artificial (microcosm),3,other,not applicable,qPCR,commercial kit,Qiagen DNeasy Blood and Tissue Kit,yes,Enzyme+Chemical,not reported,enzyme+temperature,no,not reported,AE buffer,no,not reported,no,not reported,1,7,15,ethanol/sodium acetate,precipitation,not applicable,not applicable,not applicable,not applicable,not applicable,not applicable,no…
32,Quentin,Orconectes limosus,crustacean,detection,artificial (microcosm),3,other,not applicable,qPCR,commercial kit,Qiagen DNeasy Blood and Tissue Kit,yes,Enzyme+Chemical,not reported,enzyme+temperature,no,not reported,AE buffer,no,not reported,no,not reported,1,7,15,ethanol/sodium acetate,precipitation,not applicable,not applicable,not applicable,not applicable,not applicable,not applicable,not…
32,Quentin,Pacifastacus leniusculus ,crustacean,detection,artificial (microcosm),3,other,not applicable,qPCR,commercial kit,Qiagen DNeasy Blood and Tissue Kit,yes,Enzyme+Chemical,not reported,enzyme+temperature,no,not reported,AE buffer,no,not reported,no,not reported,1,7,15,ethanol/sodium acetate,precipitation,not applicable,not applicable,not applicable,not applicable,not applicable,not applica…
32,Quentin,Procambarus clarkii,crustacean,detection,artificial (microcosm),3,other,not applicable,qPCR,commercial kit,Qiagen DNeasy Blood and Tissue Kit,yes,Enzyme+Chemical,not reported,enzyme+temperature,no,not reported,AE buffer,no,not reported,no,not reported,1,7,15,ethanol/sodium acetate,precipitation,not applicable,not applicable,not applicable,not applicable,not applicable,not applicable,no…
32,Quentin,Procambarus clarkii,crustacean,persistence,artificial (microcosm),3,other,not applicable,qPCR,commercial kit,Qiagen DNeasy Blood and Tissue Kit,yes,Enzyme+Chemical,not reported,enzyme+temperature,no,not reported,AE buffer,no,not reported,no,not reported,1,5,15,ethanol/sodium acetate,precipitation,not applicable,not applicable,not applicable,not applicable,not applicable,not applicable,…
32,Quentin,Orconectes limosus,crustacean,persistence,artificial (microcosm),3,other,not applicable,qPCR,commercial kit,Qiagen DNeasy Blood and Tissue Kit,yes,Enzyme+Chemical,not reported,enzyme+temperature,no,not reported,AE buffer,no,not reported,no,not reported,1,5,15,ethanol/sodium acetate,precipitation,not applicable,not applicable,not applicable,not applicable,not applicable,not applicable,n…
32,Quentin,Pacifastacus leniusculus ,crustacean,persistence,artificial (microcosm),3,other,not applicable,qPCR,commercial kit,Qiagen DNeasy Blood and Tissue Kit,yes,Enzyme+Chemical,not reported,enzyme+temperature,no,not reported,AE buffer,no,not reported,no,not reported,1,5,15,ethanol/sodium acetate,precipitation,not applicable,not applicable,not applicable,not applicable,not applicable,not appli…
32,Quentin,Procambarus clarkii,crustacean,persistence,artificial (microcosm),3,other,not applicable,qPCR,commercial kit,Qiagen DNeasy Blood and Tissue Kit,yes,Enzyme+Chemical,not reported,enzyme+temperature,no,not reported,AE buffer,no,not reported,no,not reported,1,5,15,ethanol/sodium acetate,precipitation,not applicable,not applicable,not applicable,not applicable,not applicable,not applicable,…
32,Quentin,Procambarus clarkii,crustacean,detection,natural,not applicable,Freshwater (lentic),PA: Palearctic,qPCR,commercial kit,Qiagen DNeasy Blood and Tissue Kit,yes,Enzyme+Chemical,not reported,enzyme+temperature,no,not reported,AE buffer,no,not reported,no,not reported,18,1,15,ethanol/sodium acetate,precipitation,not applicable,not applicable,not applicable,not applicable,not applicable,not …
32,Quentin,Orconectes limosus,crustacean,detection,natural,not applicable,Freshwater (lentic),PA: Palearctic,qPCR,commercial kit,Qiagen DNeasy Blood and Tissue Kit,yes,Enzyme+Chemical,not reported,enzyme+temperature,no,not reported,AE buffer,no,not reported,no,not reported,18,1,15,ethanol/sodium acetate,precipitation,not applicable,not applicable,not applicable,not applicable,not applicable,not a…
32,Quentin,Procambarus clarkii,crustacean,detection,natural,not applicable,Freshwater (lentic),PA: Palearctic,qPCR,commercial kit,Qiagen DNeasy Blood and Tissue Kit,yes,Enzyme+Chemical,not reported,enzyme+temperature,no,not reported,AE buffer,no,not reported,no,not reported,18,1,15,ethanol/sodium acetate,precipitation,not applicable,not applicable,not applicable,not applicable,not applicable,not …
32,Quentin,Procambarus clarkii,crustacean,detection,natural,not applicable,Freshwater (lentic),PA: Palearctic,qPCR,commercial kit,Qiagen DNeasy Blood and Tissue Kit,yes,Enzyme+Chemical,not reported,enzyme+temperature,no,not reported,AE buffer,no,not reported,no,not reported,24,1,15,ethanol/sodium acetate,precipitation,not applicable,not applicable,not applicable,not applicable,not applicable,not …
32,Quentin,Orconectes limosus,crustacean,detection,natural,not applicable,Freshwater (lentic),PA: Palearctic,qPCR,commercial kit,Qiagen DNeasy Blood and Tissue Kit,yes,Enzyme+Chemical,not reported,enzyme+temperature,no,not reported,AE buffer,no,not reported,no,not reported,24,1,15,ethanol/sodium acetate,precipitation,not applicable,not applicable,not applicable,not applicable,not applicable,not a…
32,Quentin,Procambarus clarkii,crustacean,detection,natural,not applicable,Freshwater (lentic),PA: Palearctic,qPCR,commercial kit,Qiagen DNeasy Blood and Tissue Kit,yes,Enzyme+Chemical,not reported,enzyme+temperature,no,not reported,AE buffer,no,not reported,no,not reported,24,1,15,ethanol/sodium acetate,precipitation,not applicable,not applicable,not applicable,not applicable,not applicable,not …
32,Quentin,Pacifastacus leniusculus ,crustacean,detection,natural,not applicable,Freshwater (lentic),PA: Palearctic,qPCR,commercial kit,Qiagen DNeasy Blood and Tissue Kit,yes,Enzyme+Chemical,not reported,enzyme+temperature,no,not reported,AE buffer,no,not reported,no,not reported,2,1,15,ethanol/sodium acetate,precipitation,not applicable,not applicable,not applicable,not applicable,not applicable…
33,Quentin,Sus scrofa,mammal,detection,artificial (microcosm),95,other,not applicable,endpoint PCR,commercial kit,Applied Biosystems MagMAX-96 AI/ND Viral RNA Extraction Kit,yes,Chemical,not reported,enzyme+temperature,no,not reported,Elution buffer,no,not applicable,no,not applicable,1,6,15,ethanol/sodium acetate,precipitation,not applicable,not applicable,not applicable,not applicable,not appli…
33,Quentin,Sus scrofa,mammal,detection,artificial (microcosm),95,other,not applicable,endpoint PCR,commercial kit,Qiagen QIAamp DNA Micro Kit ,yes,Enzyme+Chemical,not reported,enzyme+temperature,no,not reported,AE buffer,no,not applicable,no,not applicable,1,6,15,ethanol/sodium acetate,precipitation,not applicable,not applicable,not applicable,not applicable,not applicable,not applicable,not appl…
33,Quentin,Sus scrofa,mammal,detection,artificial (microcosm),95,other,not applicable,endpoint PCR,unbranded,CTAB (cetyltrimethyl ammonium bromide) protocol,yes,Chemical,Phase separation,enzyme+temperature,no,not reported,TE buffer,no,not applicable,no,not applicable,1,6,15,ethanol/sodium acetate,precipitation,not applicable,not applicable,not applicable,not applicable,not applicable,not applicab…
33,Quentin,Sus scrofa,mammal,detection,artificial (microcosm),95,other,not applicable,endpoint PCR,commercial kit,Qiagen DNeasy mericon Food Kit,yes,Enzyme+Chemical,Phase separation,enzyme+temperature,no,not reported,AE buffer,no,not applicable,no,not applicable,1,6,15,ethanol/sodium acetate,precipitation,not applicable,not applicable,not applicable,not applicable,not applicable,not applicable,no…
33,Quentin,Sus scrofa,mammal,detection,artificial (microcosm),95,other,not applicable,endpoint PCR,commercial kit,MO BIO PowerBiofilm DNA Isolation Kit,yes,Mechanical+Chemical,Chemical flocculation,temperature+mechanical,no,not reported,C6 buffer,no,not applicable,no,not applicable,1,6,15,ethanol/sodium acetate,precipitation,not applicable,not applicable,not applicable,not applicable,not applicab…
33,Quentin,Sus scrofa,mammal,detection,artificial (microcosm),95,other,not applicable,endpoint PCR,commercial kit,Applied Biosystems MagMAX-96 AI/ND Viral RNA Extraction Kit,yes,Chemical,not reported,enzyme+temperature,no,not reported,Elution buffer,no,not applicable,no,not applicable,1,6,15,ethanol/sodium acetate,precipitation,not applicable,not applicable,not applicable,not applicable,not appli…
33,Quentin,Sus scrofa,mammal,detection,artificial (microcosm),95,other,not applicable,endpoint PCR,commercial kit,Qiagen QIAamp DNA Micro Kit,yes,Enzyme+Chemical,not reported,enzyme+temperature,no,not reported,AE buffer,no,not applicable,no,not applicable,1,6,15,ethanol/sodium acetate,precipitation,not applicable,not applicable,not applicable,not applicable,not applicable,not applicable,not appli…
33,Quentin,Sus scrofa,mammal,detection,artificial (microcosm),95,other,not applicable,endpoint PCR,unbranded,CTAB (cetyltrimethyl ammonium bromide) protocol,yes,Chemical,Phase separation,enzyme+temperature,no,not reported,TE buffer,no,not applicable,no,not applicable,1,6,15,ethanol/sodium acetate,precipitation,not applicable,not applicable,not applicable,not applicable,not applicable,not applicab…
33,Quentin,Sus scrofa,mammal,detection,artificial (microcosm),95,other,not applicable,endpoint PCR,commercial kit,Qiagen DNeasy mericon Food Kit,yes,Enzyme+Chemical,Phase separation,enzyme+temperature,no,not reported,AE buffer,no,not applicable,no,not applicable,1,6,15,ethanol/sodium acetate,precipitation,not applicable,not applicable,not applicable,not applicable,not applicable,not applicable,no…
33,Quentin,Sus scrofa,mammal,detection,artificial (microcosm),95,other,not applicable,endpoint PCR,commercial kit,MO BIO PowerBiofilm DNA Isolation Kit,yes,Mechanical+Chemical,Chemical flocculation,temperature+mechanical,no,not reported,C6 buffer,no,not applicable,no,not applicable,1,6,15,ethanol/sodium acetate,precipitation,not applicable,not applicable,not applicable,not applicable,not applicab…
33,Quentin,Sus scrofa,mammal,detection,artificial (microcosm),95,other,not applicable,endpoint PCR,unbranded,CTAB (cetyltrimethyl ammonium bromide) protocol,yes,Chemical,Phase separation,enzyme+temperature,no,not reported,TE buffer,no,not applicable,yes,Zymo OneStep PCR Inhibitor Removal Kit,1,6,15,other,other,not applicable,not applicable,not applicable,not applicable,not applicable,not applicab…
33,Quentin,Sus scrofa,mammal,detection,artificial (microcosm),95,other,not applicable,endpoint PCR,unbranded,CTAB (cetyltrimethyl ammonium bromide) protocol,yes,Chemical,Phase separation,enzyme+temperature,no,not reported,TE buffer,no,not applicable,yes,Zymo OneStep PCR Inhibitor Removal Kit,1,6,15,ethanol/sodium acetate,precipitation,not applicable,not applicable,not applicable,not applicable,no…
33,Quentin,Sus scrofa,mammal,detection,artificial (microcosm),95,other,not applicable,endpoint PCR,unbranded,CTAB (cetyltrimethyl ammonium bromide) protocol,yes,Chemical,Phase separation,enzyme+temperature,no,not reported,TE buffer,no,not applicable,yes,Zymo OneStep PCR Inhibitor Removal Kit,1,6,15,other,other,not applicable,not applicable,not applicable,not applicable,not applicable,not applicab…
33,Quentin,Sus scrofa,mammal,detection,artificial (microcosm),95,other,not applicable,endpoint PCR,commercial kit,Qiagen DNeasy mericon Food Kit,yes,Enzyme+Chemical,Phase separation,enzyme+temperature,no,not reported,AE buffer,no,not applicable,yes,Zymo OneStep PCR Inhibitor Removal Kit,1,6,15,other,other,not applicable,not applicable,not applicable,not applicable,not applicable,not applicable,no…
33,Quentin,Sus scrofa,mammal,detection,artificial (microcosm),95,other,not applicable,endpoint PCR,commercial kit,Qiagen DNeasy mericon Food Kit,yes,Enzyme+Chemical,Phase separation,enzyme+temperature,no,not reported,AE buffer,no,not applicable,yes,Zymo OneStep PCR Inhibitor Removal Kit,1,6,15,ethanol/sodium acetate,precipitation,not applicable,not applicable,not applicable,not applicable,not app…
33,Quentin,Sus scrofa,mammal,detection,artificial (microcosm),95,other,not applicable,endpoint PCR,commercial kit,Qiagen DNeasy mericon Food Kit,yes,Enzyme+Chemical,Phase separation,enzyme+temperature,no,not reported,AE buffer,no,not applicable,yes,Zymo OneStep PCR Inhibitor Removal Kit,1,6,15,other,other,not applicable,not applicable,not applicable,not applicable,not applicable,not applicable,no…
33,Quentin,Sus scrofa,mammal,detection,artificial (microcosm),95,other,not applicable,qPCR,unbranded,CTAB (cetyltrimethyl ammonium bromide) protocol,yes,Chemical,Phase separation,enzyme+temperature,no,not reported,TE buffer,no,not applicable,yes,Zymo OneStep PCR Inhibitor Removal Kit,1,6,15,other,other,not applicable,not applicable,not applicable,not applicable,not applicable,not applicable,not a…
33,Quentin,Sus scrofa,mammal,detection,artificial (microcosm),95,other,not applicable,qPCR,unbranded,CTAB (cetyltrimethyl ammonium bromide) protocol,yes,Chemical,Phase separation,enzyme+temperature,no,not reported,TE buffer,no,not applicable,yes,Zymo OneStep PCR Inhibitor Removal Kit,1,6,15,ethanol/sodium acetate,precipitation,not applicable,not applicable,not applicable,not applicable,not applic…
33,Quentin,Sus scrofa,mammal,detection,artificial (microcosm),95,other,not applicable,qPCR,unbranded,CTAB (cetyltrimethyl ammonium bromide) protocol,yes,Chemical,Phase separation,enzyme+temperature,no,not reported,TE buffer,no,not applicable,yes,Zymo OneStep PCR Inhibitor Removal Kit,1,6,15,other,other,not applicable,not applicable,not applicable,not applicable,not applicable,not applicable,not a…
33,Quentin,Sus scrofa,mammal,detection,artificial (microcosm),95,other,not applicable,qPCR,commercial kit,Qiagen DNeasy mericon Food Kit,yes,Enzyme+Chemical,Phase separation,enzyme+temperature,no,not reported,AE buffer,no,not applicable,yes,Zymo OneStep PCR Inhibitor Removal Kit,1,6,15,other,other,not applicable,not applicable,not applicable,not applicable,not applicable,not applicable,not applic…
33,Quentin,Sus scrofa,mammal,detection,artificial (microcosm),95,other,not applicable,qPCR,commercial kit,Qiagen DNeasy mericon Food Kit,yes,Enzyme+Chemical,Phase separation,enzyme+temperature,no,not reported,AE buffer,no,not applicable,yes,Zymo OneStep PCR Inhibitor Removal Kit,1,6,15,ethanol/sodium acetate,precipitation,not applicable,not applicable,not applicable,not applicable,not applicable,…
33,Quentin,Sus scrofa,mammal,detection,artificial (microcosm),95,other,not applicable,qPCR,commercial kit,Qiagen DNeasy mericon Food Kit,yes,Enzyme+Chemical,Phase separation,enzyme+temperature,no,not reported,AE buffer,no,not applicable,yes,Zymo OneStep PCR Inhibitor Removal Kit,1,6,15,other,other,not applicable,not applicable,not applicable,not applicable,not applicable,not applicable,not applic…
34,Quentin,Octopus vulgaris,mollusk,detection,artificial (microcosm),170,other,not applicable,qPCR,commercial kit,MO BIO PowerWater DNA Isolation Kit,yes,Mechanical+Chemical,Chemical flocculation,temperature+chemical+mechanical,no,not reported,EB solution,yes,Inhibitor Removal Technology (IRT),no,not applicable,1,5,1000,freezing,filtration,0.2,other,47,freezing,Freezing,-20,not reported,not appli…
34,Quentin,Octopus vulgaris,mollusk,detection,artificial (microcosm),130,other,not applicable,qPCR,commercial kit,MO BIO PowerWater DNA Isolation Kit,yes,Mechanical+Chemical,Chemical flocculation,temperature+chemical+mechanical,no,not reported,EB solution,yes,Inhibitor Removal Technology (IRT),no,not applicable,1,5,1000,freezing,filtration,0.2,other,47,freezing,Freezing,-20,not reported,not appli…
34,Quentin,Octopus vulgaris,mollusk,detection,natural,not applicable,Saltwater (Ocean/lake),PA: Palearctic,qPCR,commercial kit,MO BIO PowerWater DNA Isolation Kit,yes,Mechanical+Chemical,Chemical flocculation,temperature+chemical+mechanical,no,not reported,EB solution,yes,Inhibitor Removal Technology (IRT),no,not applicable,8,1,1000,freezing,filtration,0.2,other,47,freezing,Freezing,-20,not repor…
35,Quentin,Plecoglossus altivelis altivelis,fish,detection,natural,52,Freshwater (lotic),PA: Palearctic,qPCR,commercial kit,Qiagen DNeasy Blood and Tissue Kit,yes,Enzyme+Chemical,not reported,enzyme+temperature,no,8,AE buffer,no,not applicable,no,not applicable,4,1,500,cooling,filtration,0.7,glass fibre,47,freezing,Freezing,-20,not reported,not applicable,not applicable,not applicable,mitochondri…
35,Quentin,Cyprinus carpio,fish,detection,natural,52,Freshwater (lotic),PA: Palearctic,qPCR,commercial kit,Qiagen DNeasy Blood and Tissue Kit,yes,Enzyme+Chemical,not reported,enzyme+temperature,no,8,AE buffer,no,not applicable,no,not applicable,4,1,500,cooling,filtration,0.7,glass fibre,47,freezing,Freezing,-20,not reported,not applicable,not applicable,not applicable,mitochondria,3,20,0.9,0.9,0.…
35,Quentin,Plecoglossus altivelis altivelis,fish,other,other,52,other,not applicable,qPCR,commercial kit,Qiagen DNeasy Blood and Tissue Kit,yes,Enzyme+Chemical,not reported,enzyme+temperature,no,8,AE buffer,no,not applicable,no,not applicable,4,6,500,other,filtration,0.7,glass fibre,47,freezing,Freezing,-20,not reported,not applicable,not applicable,not applicable,mitochondria,3,20,0.9,0.9,0.125,…
35,Quentin,Cyprinus carpio,fish,other,other,52,other,not applicable,qPCR,commercial kit,Qiagen DNeasy Blood and Tissue Kit,yes,Enzyme+Chemical,not reported,enzyme+temperature,no,8,AE buffer,no,not applicable,no,not applicable,4,6,500,other,filtration,0.7,glass fibre,47,freezing,Freezing,-20,not reported,not applicable,not applicable,not applicable,mitochondria,3,20,0.9,0.9,0.125,no,no,no,no,Appli…
35,Quentin,Plecoglossus altivelis altivelis,fish,other,other,52,other,not applicable,qPCR,commercial kit,Qiagen DNeasy Blood and Tissue Kit,yes,Enzyme+Chemical,not reported,enzyme+temperature,no,8,AE buffer,no,not applicable,no,not applicable,4,6,500,other,filtration,0.7,glass fibre,47,freezing,Freezing,-20,not reported,not applicable,not applicable,not applicable,mitochondria,3,20,0.9,0.9,0.125,…
35,Quentin,Cyprinus carpio,fish,other,other,52,other,not applicable,qPCR,commercial kit,Qiagen DNeasy Blood and Tissue Kit,yes,Enzyme+Chemical,not reported,enzyme+temperature,no,8,AE buffer,no,not applicable,no,not applicable,4,6,500,other,filtration,0.7,glass fibre,47,freezing,Freezing,-20,not reported,not applicable,not applicable,not applicable,mitochondria,3,20,0.9,0.9,0.125,no,no,no,no,Appli…
35,Quentin,Plecoglossus altivelis altivelis,fish,other,other,52,other,not applicable,qPCR,commercial kit,Qiagen DNeasy Blood and Tissue Kit,yes,Enzyme+Chemical,not reported,enzyme+temperature,no,8,AE buffer,no,not applicable,no,not applicable,4,6,500,other,filtration,0.7,glass fibre,47,freezing,Freezing,-20,not reported,not applicable,not applicable,not applicable,mitochondria,3,20,0.9,0.9,0.125,…
35,Quentin,Cyprinus carpio,fish,other,other,52,other,not applicable,qPCR,commercial kit,Qiagen DNeasy Blood and Tissue Kit,yes,Enzyme+Chemical,not reported,enzyme+temperature,no,8,AE buffer,no,not applicable,no,not applicable,4,6,500,other,filtration,0.7,glass fibre,47,freezing,Freezing,-20,not reported,not applicable,not applicable,not applicable,mitochondria,3,20,0.9,0.9,0.125,no,no,no,no,Appli…
35,Quentin,Cyprinus carpio,fish,detection,other,3,other,not applicable,qPCR,commercial kit,Qiagen DNeasy Blood and Tissue Kit,yes,Enzyme+Chemical,not reported,enzyme+temperature,no,8,AE buffer,no,not applicable,no,not applicable,1,4,100,other,filtration,0.7,glass fibre,47,freezing,Freezing,-20,not reported,not applicable,not applicable,not applicable,mitochondria,3,20,0.9,0.9,0.125,no,no,no,no,Ap…
35,Quentin,Cyprinus carpio,fish,detection,other,3,other,not applicable,qPCR,commercial kit,Qiagen DNeasy Blood and Tissue Kit,yes,Enzyme+Chemical,not reported,enzyme+temperature,no,8,AE buffer,no,not applicable,no,not applicable,4,2,100,other,filtration,0.7,glass fibre,47,freezing,Freezing,-20,not reported,not applicable,not applicable,not applicable,mitochondria,3,20,0.9,0.9,0.125,no,no,no,no,Ap…
35,Quentin,Cyprinus carpio,fish,detection,other,3,other,not applicable,qPCR,commercial kit,Qiagen DNeasy Blood and Tissue Kit,yes,Enzyme+Chemical,not reported,enzyme+temperature,no,8,AE buffer,no,not applicable,no,not applicable,4,2,100,other,filtration,0.7,glass fibre,47,freezing,Freezing,-20,not reported,not applicable,not applicable,not applicable,mitochondria,3,20,0.9,0.9,0.125,no,no,no,no,Ap…
35,Quentin,Cyprinus carpio,fish,detection,other,3,other,not applicable,qPCR,commercial kit,Qiagen DNeasy Blood and Tissue Kit,yes,Enzyme+Chemical,not reported,enzyme+temperature,no,8,AE buffer,no,not applicable,no,not applicable,4,2,100,other,filtration,0.7,glass fibre,47,freezing,Freezing,-20,not reported,not applicable,not applicable,not applicable,mitochondria,3,20,0.9,0.9,0.125,no,no,no,no,Ap…
36,Quentin,Chrysaora pacifica,cellulose nitrateidarian,quantification,artificial (microcosm),500,Saltwater (Ocean/lake),PA: Palearctic,qPCR,commercial kit,Qiagen DNeasy Blood and Tissue Kit,yes,Enzyme+Chemical,not reported,enzyme+temperature,no,not reported,AE buffer,no,not applicable,no,not applicable,3,11,1000,other,filtration,0.7,glass fibre,not reported,freezing,Freezing,-25,not reported,not …
36,Quentin,Chrysaora pacifica,cellulose nitrateidarian,other,artificial (microcosm),3,Saltwater (Ocean/lake),PA: Palearctic,qPCR,commercial kit,Qiagen DNeasy Blood and Tissue Kit,yes,Enzyme+Chemical,not reported,enzyme+temperature,no,not reported,AE buffer,no,not applicable,no,not applicable,3,2,1000,other,filtration,0.7,glass fibre,not reported,freezing,Freezing,-25,not reported,not applicable,n…
36,Quentin,Chrysaora pacifica,cellulose nitrateidarian,detection,natural,not applicable,Saltwater (Ocean/lake),PA: Palearctic,qPCR,commercial kit,Qiagen DNeasy Blood and Tissue Kit,yes,Enzyme+Chemical,not reported,enzyme+temperature,no,not reported,AE buffer,no,not applicable,no,not applicable,47,3,1000,other,filtration,0.7,glass fibre,not reported,freezing,Freezing,-25,not reported,not applicabl…
36,Quentin,Chrysaora pacifica,cellulose nitrateidarian,detection,natural,not applicable,Saltwater (Ocean/lake),PA: Palearctic,qPCR,commercial kit,Qiagen DNeasy Blood and Tissue Kit,yes,Enzyme+Chemical,not reported,enzyme+temperature,no,not reported,AE buffer,no,not applicable,no,not applicable,1,6,1000,other,filtration,0.7,glass fibre,not reported,freezing,Freezing,-25,not reported,not applicable…
36,Quentin,Chrysaora pacifica,cellulose nitrateidarian,detection,natural,not applicable,Saltwater (Ocean/lake),PA: Palearctic,qPCR,commercial kit,Qiagen DNeasy Blood and Tissue Kit,yes,Enzyme+Chemical,not reported,enzyme+temperature,no,not reported,AE buffer,no,not applicable,no,not applicable,1,6,1000,other,filtration,0.7,glass fibre,not reported,freezing,Freezing,-25,not reported,not applicable…
36,Quentin,Chrysaora pacifica,cellulose nitrateidarian,detection,natural,not applicable,Saltwater (Ocean/lake),PA: Palearctic,qPCR,commercial kit,Qiagen DNeasy Blood and Tissue Kit,yes,Enzyme+Chemical,not reported,enzyme+temperature,no,not reported,AE buffer,no,not applicable,no,not applicable,1,6,1000,other,filtration,0.7,glass fibre,not reported,freezing,Freezing,-25,not reported,not applicable…
36,Quentin,Chrysaora pacifica,cellulose nitrateidarian,detection,natural,not applicable,Saltwater (Ocean/lake),PA: Palearctic,qPCR,commercial kit,Qiagen DNeasy Blood and Tissue Kit,yes,Enzyme+Chemical,not reported,enzyme+temperature,no,not reported,AE buffer,no,not applicable,no,not applicable,1,6,1000,other,filtration,0.7,glass fibre,not reported,freezing,Freezing,-25,not reported,not applicable…
36,Quentin,Chrysaora pacifica,cellulose nitrateidarian,detection,natural,not applicable,Saltwater (Ocean/lake),PA: Palearctic,qPCR,commercial kit,Qiagen DNeasy Blood and Tissue Kit,yes,Enzyme+Chemical,not reported,enzyme+temperature,no,not reported,AE buffer,no,not applicable,no,not applicable,1,6,1000,other,filtration,0.7,glass fibre,not reported,freezing,Freezing,-25,not reported,not applicable…
36,Quentin,Chrysaora pacifica,cellulose nitrateidarian,detection,natural,not applicable,Saltwater (Ocean/lake),PA: Palearctic,qPCR,commercial kit,Qiagen DNeasy Blood and Tissue Kit,yes,Enzyme+Chemical,not reported,enzyme+temperature,no,not reported,AE buffer,no,not applicable,no,not applicable,1,6,1000,other,filtration,0.7,glass fibre,not reported,freezing,Freezing,-25,not reported,not applicable…
36,Quentin,Chrysaora pacifica,cellulose nitrateidarian,detection,natural,not applicable,Saltwater (Ocean/lake),PA: Palearctic,qPCR,commercial kit,Qiagen DNeasy Blood and Tissue Kit,yes,Enzyme+Chemical,not reported,enzyme+temperature,no,not reported,AE buffer,no,not applicable,no,not applicable,1,6,1000,other,filtration,0.7,glass fibre,not reported,freezing,Freezing,-25,not reported,not applicable…
36,Quentin,Chrysaora pacifica,cellulose nitrateidarian,detection,natural,not applicable,Saltwater (Ocean/lake),PA: Palearctic,qPCR,commercial kit,Qiagen DNeasy Blood and Tissue Kit,yes,Enzyme+Chemical,not reported,enzyme+temperature,no,not reported,AE buffer,no,not applicable,no,not applicable,1,6,1000,other,filtration,0.7,glass fibre,not reported,freezing,Freezing,-25,not reported,not applicable…
36,Quentin,Chrysaora pacifica,cellulose nitrateidarian,detection,natural,not applicable,Saltwater (Ocean/lake),PA: Palearctic,qPCR,commercial kit,Qiagen DNeasy Blood and Tissue Kit,yes,Enzyme+Chemical,not reported,enzyme+temperature,no,not reported,AE buffer,no,not applicable,no,not applicable,1,6,1000,other,filtration,0.7,glass fibre,not reported,freezing,Freezing,-25,not reported,not applicable…
37,Quentin,Micropterus salmoides,fish,quantification,artificial (microcosm),not reported,Freshwater (lentic),NA: Nearctic,qPCR,unbranded,Chloroform-Isoamyl and isopropanol precipitation,yes,Chemical,Phase separation,enzyme+temperature,,not reported,TE buffer,yes,Chloroform,no,not applicable,5,5,250,cooling,filtration,1.2,polycarbonate track etch,not reported,not reported,not reported,not reported…
37,Quentin,Lepomis macrochirus,fish,quantification,artificial (microcosm),not reported,Freshwater (lentic),NA: Nearctic,qPCR,unbranded,Chloroform-Isoamyl and isopropanol precipitation,yes,Chemical,Phase separation,enzyme+temperature,,not reported,TE buffer,yes,Chloroform,no,not applicable,5,5,250,cooling,filtration,1.2,polycarbonate track etch,not reported,not reported,not reported,not reported,n…
37,Quentin,Micropterus salmoides,fish,quantification,artificial (microcosm),not reported,Freshwater (lentic),NA: Nearctic,ddPCR,unbranded,Chloroform-Isoamyl and isopropanol precipitation,yes,Chemical,Phase separation,enzyme+temperature,,not reported,TE buffer,yes,Chloroform,no,not applicable,5,5,250,cooling,filtration,1.2,polycarbonate track etch,not reported,not reported,not reported,not reporte…
37,Quentin,Lepomis macrochirus,fish,quantification,artificial (microcosm),not reported,Freshwater (lentic),NA: Nearctic,ddPCR,unbranded,Chloroform-Isoamyl and isopropanol precipitation,yes,Chemical,Phase separation,enzyme+temperature,,not reported,TE buffer,yes,Chloroform,no,not applicable,5,5,250,cooling,filtration,1.2,polycarbonate track etch,not reported,not reported,not reported,not reported,…
37,Quentin,Micropterus salmoides,fish,quantification,artificial (microcosm),not reported,Freshwater (lentic),NA: Nearctic,qPCR,unbranded,Chloroform-Isoamyl and isopropanol precipitation,yes,Chemical,Phase separation,enzyme+temperature,,not reported,TE buffer,yes,Chloroform,no,not applicable,1,27,250,cooling,filtration,1.2,polycarbonate track etch,not reported,not reported,not reported,not reporte…
37,Quentin,Lepomis macrochirus,fish,quantification,artificial (microcosm),not reported,Freshwater (lentic),NA: Nearctic,qPCR,unbranded,Chloroform-Isoamyl and isopropanol precipitation,yes,Chemical,Phase separation,enzyme+temperature,,not reported,TE buffer,yes,Chloroform,no,not applicable,1,27,250,cooling,filtration,1.2,polycarbonate track etch,not reported,not reported,not reported,not reported,…
37,Quentin,Micropterus salmoides,fish,quantification,artificial (microcosm),not reported,Freshwater (lentic),NA: Nearctic,ddPCR,unbranded,Chloroform-Isoamyl and isopropanol precipitation,yes,Chemical,Phase separation,enzyme+temperature,,not reported,TE buffer,yes,Chloroform,no,not applicable,1,27,250,cooling,filtration,1.2,polycarbonate track etch,not reported,not reported,not reported,not report…
37,Quentin,Lepomis macrochirus,fish,quantification,artificial (microcosm),not reported,Freshwater (lentic),NA: Nearctic,ddPCR,unbranded,Chloroform-Isoamyl and isopropanol precipitation,yes,Chemical,Phase separation,enzyme+temperature,,not reported,TE buffer,yes,Chloroform,no,not applicable,1,27,250,cooling,filtration,1.2,polycarbonate track etch,not reported,not reported,not reported,not reported…
37,Quentin,Micropterus salmoides,fish,quantification,artificial (microcosm),not reported,Freshwater (lentic),NA: Nearctic,qPCR,unbranded,Chloroform-Isoamyl and isopropanol precipitation,yes,Chemical,Phase separation,enzyme+temperature,,not reported,TE buffer,yes,Chloroform,no,not applicable,5,5,250,cooling,filtration,1.2,polycarbonate track etch,not reported,not reported,not reported,not reported…
37,Quentin,Lepomis macrochirus,fish,quantification,artificial (microcosm),not reported,Freshwater (lentic),NA: Nearctic,qPCR,unbranded,Chloroform-Isoamyl and isopropanol precipitation,yes,Chemical,Phase separation,enzyme+temperature,,not reported,TE buffer,yes,Chloroform,no,not applicable,5,5,250,cooling,filtration,1.2,polycarbonate track etch,not reported,not reported,not reported,not reported,n…
37,Quentin,Micropterus salmoides,fish,quantification,artificial (microcosm),not reported,Freshwater (lentic),NA: Nearctic,ddPCR,unbranded,Chloroform-Isoamyl and isopropanol precipitation,yes,Chemical,Phase separation,enzyme+temperature,,not reported,TE buffer,yes,Chloroform,no,not applicable,5,5,250,cooling,filtration,1.2,polycarbonate track etch,not reported,not reported,not reported,not reporte…
37,Quentin,Lepomis macrochirus,fish,quantification,artificial (microcosm),not reported,Freshwater (lentic),NA: Nearctic,ddPCR,unbranded,Chloroform-Isoamyl and isopropanol precipitation,yes,Chemical,Phase separation,enzyme+temperature,,not reported,TE buffer,yes,Chloroform,no,not applicable,5,5,250,cooling,filtration,1.2,polycarbonate track etch,not reported,not reported,not reported,not reported,…
37,Quentin,Micropterus salmoides,fish,quantification,artificial (microcosm),not reported,Freshwater (lentic),NA: Nearctic,qPCR,unbranded,Chloroform-Isoamyl and isopropanol precipitation,yes,Chemical,Phase separation,enzyme+temperature,,not reported,TE buffer,yes,Chloroform,no,not applicable,1,27,250,cooling,filtration,1.2,polycarbonate track etch,not reported,not reported,not reported,not reporte…
37,Quentin,Lepomis macrochirus,fish,quantification,artificial (microcosm),not reported,Freshwater (lentic),NA: Nearctic,qPCR,unbranded,Chloroform-Isoamyl and isopropanol precipitation,yes,Chemical,Phase separation,enzyme+temperature,,not reported,TE buffer,yes,Chloroform,no,not applicable,1,27,250,cooling,filtration,1.2,polycarbonate track etch,not reported,not reported,not reported,not reported,…
37,Quentin,Micropterus salmoides,fish,quantification,artificial (microcosm),not reported,Freshwater (lentic),NA: Nearctic,ddPCR,unbranded,Chloroform-Isoamyl and isopropanol precipitation,yes,Chemical,Phase separation,enzyme+temperature,,not reported,TE buffer,yes,Chloroform,no,not applicable,1,27,250,cooling,filtration,1.2,polycarbonate track etch,not reported,not reported,not reported,not report…
37,Quentin,Lepomis macrochirus,fish,quantification,artificial (microcosm),not reported,Freshwater (lentic),NA: Nearctic,ddPCR,unbranded,Chloroform-Isoamyl and isopropanol precipitation,yes,Chemical,Phase separation,enzyme+temperature,,not reported,TE buffer,yes,Chloroform,no,not applicable,1,27,250,cooling,filtration,1.2,polycarbonate track etch,not reported,not reported,not reported,not reported…
37,Quentin,Micropterus salmoides,fish,quantification,artificial (microcosm),not reported,Freshwater (lentic),NA: Nearctic,qPCR,unbranded,Chloroform-Isoamyl and isopropanol precipitation,yes,Chemical,Phase separation,enzyme+temperature,,not reported,TE buffer,yes,Chloroform,no,not applicable,5,5,250,cooling,filtration,1.2,polycarbonate track etch,not reported,not reported,not reported,not reported…
37,Quentin,Lepomis macrochirus,fish,quantification,artificial (microcosm),not reported,Freshwater (lentic),NA: Nearctic,qPCR,unbranded,Chloroform-Isoamyl and isopropanol precipitation,yes,Chemical,Phase separation,enzyme+temperature,,not reported,TE buffer,yes,Chloroform,no,not applicable,5,5,250,cooling,filtration,1.2,polycarbonate track etch,not reported,not reported,not reported,not reported,n…
37,Quentin,Micropterus salmoides,fish,quantification,artificial (microcosm),not reported,Freshwater (lentic),NA: Nearctic,ddPCR,unbranded,Chloroform-Isoamyl and isopropanol precipitation,yes,Chemical,Phase separation,enzyme+temperature,,not reported,TE buffer,yes,Chloroform,no,not applicable,5,5,250,cooling,filtration,1.2,polycarbonate track etch,not reported,not reported,not reported,not reporte…
37,Quentin,Lepomis macrochirus,fish,quantification,artificial (microcosm),not reported,Freshwater (lentic),NA: Nearctic,ddPCR,unbranded,Chloroform-Isoamyl and isopropanol precipitation,yes,Chemical,Phase separation,enzyme+temperature,,not reported,TE buffer,yes,Chloroform,no,not applicable,5,5,250,cooling,filtration,1.2,polycarbonate track etch,not reported,not reported,not reported,not reported,…
37,Quentin,Micropterus salmoides,fish,quantification,artificial (microcosm),not reported,Freshwater (lentic),NA: Nearctic,qPCR,unbranded,Chloroform-Isoamyl and isopropanol precipitation,yes,Chemical,Phase separation,enzyme+temperature,,not reported,TE buffer,yes,Chloroform,no,not applicable,1,27,250,cooling,filtration,1.2,polycarbonate track etch,not reported,not reported,not reported,not reporte…
37,Quentin,Lepomis macrochirus,fish,quantification,artificial (microcosm),not reported,Freshwater (lentic),NA: Nearctic,qPCR,unbranded,Chloroform-Isoamyl and isopropanol precipitation,yes,Chemical,Phase separation,enzyme+temperature,,not reported,TE buffer,yes,Chloroform,no,not applicable,1,27,250,cooling,filtration,1.2,polycarbonate track etch,not reported,not reported,not reported,not reported,…
37,Quentin,Micropterus salmoides,fish,quantification,artificial (microcosm),not reported,Freshwater (lentic),NA: Nearctic,ddPCR,unbranded,Chloroform-Isoamyl and isopropanol precipitation,yes,Chemical,Phase separation,enzyme+temperature,,not reported,TE buffer,yes,Chloroform,no,not applicable,1,27,250,cooling,filtration,1.2,polycarbonate track etch,not reported,not reported,not reported,not report…
37,Quentin,Lepomis macrochirus,fish,quantification,artificial (microcosm),not reported,Freshwater (lentic),NA: Nearctic,ddPCR,unbranded,Chloroform-Isoamyl and isopropanol precipitation,yes,Chemical,Phase separation,enzyme+temperature,,not reported,TE buffer,yes,Chloroform,no,not applicable,1,27,250,cooling,filtration,1.2,polycarbonate track etch,not reported,not reported,not reported,not reported…
37,Quentin,Micropterus salmoides,fish,quantification,artificial (microcosm),not reported,Freshwater (lentic),NA: Nearctic,qPCR,unbranded,Chloroform-Isoamyl and isopropanol precipitation,yes,Chemical,Phase separation,enzyme+temperature,,not reported,TE buffer,yes,Chloroform,no,not applicable,5,5,250,cooling,filtration,1.2,polycarbonate track etch,not reported,not reported,not reported,not reported…
37,Quentin,Lepomis macrochirus,fish,quantification,artificial (microcosm),not reported,Freshwater (lentic),NA: Nearctic,qPCR,unbranded,Chloroform-Isoamyl and isopropanol precipitation,yes,Chemical,Phase separation,enzyme+temperature,,not reported,TE buffer,yes,Chloroform,no,not applicable,5,5,250,cooling,filtration,1.2,polycarbonate track etch,not reported,not reported,not reported,not reported,n…
37,Quentin,Micropterus salmoides,fish,quantification,artificial (microcosm),not reported,Freshwater (lentic),NA: Nearctic,ddPCR,unbranded,Chloroform-Isoamyl and isopropanol precipitation,yes,Chemical,Phase separation,enzyme+temperature,,not reported,TE buffer,yes,Chloroform,no,not applicable,5,5,250,cooling,filtration,1.2,polycarbonate track etch,not reported,not reported,not reported,not reporte…
37,Quentin,Lepomis macrochirus,fish,quantification,artificial (microcosm),not reported,Freshwater (lentic),NA: Nearctic,ddPCR,unbranded,Chloroform-Isoamyl and isopropanol precipitation,yes,Chemical,Phase separation,enzyme+temperature,,not reported,TE buffer,yes,Chloroform,no,not applicable,5,5,250,cooling,filtration,1.2,polycarbonate track etch,not reported,not reported,not reported,not reported,…
37,Quentin,Micropterus salmoides,fish,quantification,artificial (microcosm),not reported,Freshwater (lentic),NA: Nearctic,qPCR,unbranded,Chloroform-Isoamyl and isopropanol precipitation,yes,Chemical,Phase separation,enzyme+temperature,,not reported,TE buffer,yes,Chloroform,no,not applicable,1,27,250,cooling,filtration,1.2,polycarbonate track etch,not reported,not reported,not reported,not reporte…
37,Quentin,Lepomis macrochirus,fish,quantification,artificial (microcosm),not reported,Freshwater (lentic),NA: Nearctic,qPCR,unbranded,Chloroform-Isoamyl and isopropanol precipitation,yes,Chemical,Phase separation,enzyme+temperature,,not reported,TE buffer,yes,Chloroform,no,not applicable,1,27,250,cooling,filtration,1.2,polycarbonate track etch,not reported,not reported,not reported,not reported,…
37,Quentin,Micropterus salmoides,fish,quantification,artificial (microcosm),not reported,Freshwater (lentic),NA: Nearctic,ddPCR,unbranded,Chloroform-Isoamyl and isopropanol precipitation,yes,Chemical,Phase separation,enzyme+temperature,,not reported,TE buffer,yes,Chloroform,no,not applicable,1,27,250,cooling,filtration,1.2,polycarbonate track etch,not reported,not reported,not reported,not report…
37,Quentin,Lepomis macrochirus,fish,quantification,artificial (microcosm),not reported,Freshwater (lentic),NA: Nearctic,ddPCR,unbranded,Chloroform-Isoamyl and isopropanol precipitation,yes,Chemical,Phase separation,enzyme+temperature,,not reported,TE buffer,yes,Chloroform,no,not applicable,1,27,250,cooling,filtration,1.2,polycarbonate track etch,not reported,not reported,not reported,not reported…
37,Quentin,Lepomis macrochirus,fish,quantification,artificial (microcosm),not reported,Freshwater (lentic),NA: Nearctic,ddPCR,unbranded,Chloroform-Isoamyl and isopropanol precipitation,yes,Chemical,Phase separation,enzyme+temperature,,not reported,TE buffer,yes,Chloroform,no,not applicable,1,20,250,cooling,filtration,1.2,polycarbonate track etch,not reported,not reported,not reported,not reported…
37,Quentin,Lepomis macrochirus,fish,quantification,artificial (microcosm),not reported,Freshwater (lentic),NA: Nearctic,ddPCR,unbranded,Chloroform-Isoamyl and isopropanol precipitation,yes,Chemical,Phase separation,enzyme+temperature,,not reported,TE buffer,yes,Chloroform,no,not applicable,1,20,250,cooling,filtration,1.2,polycarbonate track etch,not reported,not reported,not reported,not reported…
37,Quentin,Lepomis macrochirus,fish,quantification,artificial (microcosm),not reported,Freshwater (lentic),NA: Nearctic,ddPCR,unbranded,Chloroform-Isoamyl and isopropanol precipitation,yes,Chemical,Phase separation,enzyme+temperature,,not reported,TE buffer,yes,Chloroform,no,not applicable,1,20,250,cooling,filtration,1.2,polycarbonate track etch,not reported,not reported,not reported,not reported…
37,Quentin,Lepomis macrochirus,fish,quantification,artificial (microcosm),not reported,Freshwater (lentic),NA: Nearctic,ddPCR,unbranded,Chloroform-Isoamyl and isopropanol precipitation,yes,Chemical,Phase separation,enzyme+temperature,,not reported,TE buffer,yes,Chloroform,no,not applicable,1,20,250,cooling,filtration,1.2,polycarbonate track etch,not reported,not reported,not reported,not reported…
38,Quentin,Rhithropanopeus harrisii,crustacean,detection,artificial (microcosm),10,other,not applicable,qPCR,commercial kit,Macherey-Nagel NucleoSpin Tissue Kit,yes,Enzyme+Chemical,not reported,enzyme+temperature,no,not reported,Elution buffer BE,no,not applicable,no,not applicable,4,4,15,ethanol/sodium acetate,precipitation,not applicable,not applicable,not applicable,not applicable,not applicab…
38,Quentin,Rhithropanopeus harrisii,crustacean,persistence,artificial (microcosm),10,other,not applicable,qPCR,commercial kit,Macherey-Nagel NucleoSpin Tissue Kit,yes,Enzyme+Chemical,not reported,enzyme+temperature,no,not reported,Elution buffer BE,no,not applicable,no,not applicable,4,4,15,ethanol/sodium acetate,precipitation,not applicable,not applicable,not applicable,not applicable,not applic…
38,Quentin,Rhithropanopeus harrisii,crustacean,detection,natural,not applicable,Saltwater (Ocean/lake),PA: Palearctic,qPCR,commercial kit,Macherey-Nagel NucleoSpin Tissue Kit,yes,Enzyme+Chemical,not reported,enzyme+temperature,no,not reported,Elution buffer BE,no,not applicable,no,not applicable,17,3,15,ethanol/sodium acetate,precipitation,not applicable,not applicable,not applicable,not applicab…
39,Quentin,Oreochromis mossambicus,fish,detection,semi-natural (mesocosom),2,Freshwater (lentic),AA: Australasia,qPCR,commercial kit,Bioline Isolate II Genomic DNA Kit,yes,Enzyme+Chemical,not reported,enzyme+temperature,no,not reported,Elution buffer G,no,not applicable,no,not applicable,6,5,200,other,filtration,20,not reported,not reported,freezing,Freezing,-20,1,not applicable,not applicable,no…
39,Quentin,Oreochromis mossambicus,fish,detection,semi-natural (mesocosom),2,Freshwater (lentic),AA: Australasia,qPCR,commercial kit,Bioline Isolate II Genomic DNA Kit,yes,Enzyme+Chemical,not reported,enzyme+temperature,no,not reported,Elution buffer G,no,not applicable,no,not applicable,6,5,200,other,filtration,10,not reported,not reported,freezing,Freezing,-20,1,not applicable,not applicable,no…
39,Quentin,Oreochromis mossambicus,fish,detection,semi-natural (mesocosom),2,Freshwater (lentic),AA: Australasia,qPCR,commercial kit,Bioline Isolate II Genomic DNA Kit,yes,Enzyme+Chemical,not reported,enzyme+temperature,no,not reported,Elution buffer G,no,not applicable,no,not applicable,6,5,200,other,filtration,3,not reported,not reported,freezing,Freezing,-20,1,not applicable,not applicable,not…
39,Quentin,Oreochromis mossambicus,fish,detection,semi-natural (mesocosom),2,Freshwater (lentic),AA: Australasia,qPCR,commercial kit,Bioline Isolate II Genomic DNA Kit,yes,Enzyme+Chemical,not reported,enzyme+temperature,no,not reported,Elution buffer G,no,not applicable,no,not applicable,6,5,200,other,filtration,20,not reported,not reported,freezing,Freezing,-20,1,not applicable,not applicable,no…
39,Quentin,Oreochromis mossambicus,fish,detection,semi-natural (mesocosom),2,Freshwater (lentic),AA: Australasia,qPCR,commercial kit,Bioline Isolate II Genomic DNA Kit,yes,Enzyme+Chemical,not reported,enzyme+temperature,no,not reported,Elution buffer G,no,not applicable,no,not applicable,6,5,200,other,filtration,10,not reported,not reported,freezing,Freezing,-20,1,not applicable,not applicable,no…
39,Quentin,Oreochromis mossambicus,fish,detection,semi-natural (mesocosom),2,Freshwater (lentic),AA: Australasia,qPCR,commercial kit,Bioline Isolate II Genomic DNA Kit,yes,Enzyme+Chemical,not reported,enzyme+temperature,no,not reported,Elution buffer G,no,not applicable,no,not applicable,6,5,200,other,filtration,3,not reported,not reported,freezing,Freezing,-20,1,not applicable,not applicable,not…
39,Quentin,Oreochromis mossambicus,fish,quantification,artificial (microcosm),60,Freshwater (lentic),not applicable,qPCR,commercial kit,Bioline Isolate II Genomic DNA Kit,yes,Enzyme+Chemical,not reported,enzyme+temperature,no,not reported,Elution buffer G,no,not applicable,no,not applicable,3,45,15,ethanol/sodium acetate,precipitation,not applicable,not applicable,not applicable,not applicable,no…
39,Quentin,Oreochromis mossambicus,fish,quantification,artificial (microcosm),60,Freshwater (lentic),not applicable,qPCR,commercial kit,Bioline Isolate II Genomic DNA Kit,yes,Enzyme+Chemical,not reported,enzyme+temperature,no,not reported,Elution buffer G,no,not applicable,no,not applicable,3,45,15,ethanol/sodium acetate,precipitation,not applicable,not applicable,not applicable,not applicable,no…
39,Quentin,Oreochromis mossambicus,fish,quantification,artificial (microcosm),60,Freshwater (lentic),not applicable,qPCR,commercial kit,Bioline Isolate II Genomic DNA Kit,yes,Enzyme+Chemical,not reported,enzyme+temperature,no,not reported,Elution buffer G,no,not applicable,no,not applicable,3,45,15,ethanol/sodium acetate,precipitation,not applicable,not applicable,not applicable,not applicable,no…
39,Quentin,Oreochromis mossambicus,fish,detection,semi-natural (mesocosom),336000,Freshwater (lentic),AA: Australasia,qPCR,commercial kit,Bioline Isolate II Genomic DNA Kit,yes,Enzyme+Chemical,not reported,enzyme+temperature,no,not reported,Elution buffer G,no,not applicable,no,not applicable,1,12,2000,other,filtration,20,not reported,not reported,freezing,Freezing,-20,not reported,not applicable…
39,Quentin,Oreochromis mossambicus,fish,detection,semi-natural (mesocosom),336000,Freshwater (lentic),AA: Australasia,qPCR,commercial kit,Bioline Isolate II Genomic DNA Kit,yes,Enzyme+Chemical,not reported,enzyme+temperature,no,not reported,Elution buffer G,no,not applicable,no,not applicable,1,12,2000,other,filtration,20,not reported,not reported,freezing,Freezing,-20,not reported,not applicable…
39,Quentin,Oreochromis mossambicus,fish,detection,semi-natural (mesocosom),336000,Freshwater (lentic),AA: Australasia,qPCR,commercial kit,Bioline Isolate II Genomic DNA Kit,yes,Enzyme+Chemical,not reported,enzyme+temperature,no,not reported,Elution buffer G,no,not applicable,no,not applicable,1,12,2000,other,filtration,20,not reported,not reported,freezing,Freezing,-20,not reported,not applicable…
39,Quentin,Oreochromis mossambicus,fish,detection,semi-natural (mesocosom),336000,Freshwater (lentic),AA: Australasia,qPCR,commercial kit,Bioline Isolate II Genomic DNA Kit,yes,Enzyme+Chemical,not reported,enzyme+temperature,no,not reported,Elution buffer G,no,not applicable,no,not applicable,1,12,2000,other,filtration,20,not reported,not reported,freezing,Freezing,-20,not reported,not applicable…
39,Quentin,Oreochromis mossambicus,fish,detection,semi-natural (mesocosom),336000,Freshwater (lentic),AA: Australasia,qPCR,commercial kit,Bioline Isolate II Genomic DNA Kit,yes,Enzyme+Chemical,not reported,enzyme+temperature,no,not reported,Elution buffer G,no,not applicable,no,not applicable,1,12,2000,other,filtration,20,not reported,not reported,freezing,Freezing,-20,not reported,not applicable…
39,Quentin,Oreochromis mossambicus,fish,detection,semi-natural (mesocosom),336000,Freshwater (lentic),AA: Australasia,qPCR,commercial kit,Bioline Isolate II Genomic DNA Kit,yes,Enzyme+Chemical,not reported,enzyme+temperature,no,not reported,Elution buffer G,no,not applicable,no,not applicable,1,12,2000,other,filtration,20,not reported,not reported,freezing,Freezing,-20,not reported,not applicable…
39,Quentin,Oreochromis mossambicus,fish,detection,semi-natural (mesocosom),336000,Freshwater (lentic),AA: Australasia,qPCR,commercial kit,Bioline Isolate II Genomic DNA Kit,yes,Enzyme+Chemical,not reported,enzyme+temperature,no,not reported,Elution buffer G,no,not applicable,no,not applicable,1,12,2000,other,filtration,20,not reported,not reported,freezing,Freezing,-20,not reported,not applicable…
39,Quentin,Oreochromis mossambicus,fish,detection,semi-natural (mesocosom),336000,Freshwater (lentic),AA: Australasia,qPCR,commercial kit,Bioline Isolate II Genomic DNA Kit,yes,Enzyme+Chemical,not reported,enzyme+temperature,no,not reported,Elution buffer G,no,not applicable,no,not applicable,1,12,2000,other,filtration,20,not reported,not reported,freezing,Freezing,-20,not reported,not applicable…
39,Quentin,Oreochromis mossambicus,fish,detection,semi-natural (mesocosom),336000,Freshwater (lentic),AA: Australasia,qPCR,commercial kit,Bioline Isolate II Genomic DNA Kit,yes,Enzyme+Chemical,not reported,enzyme+temperature,no,not reported,Elution buffer G,no,not applicable,no,not applicable,1,2,2000,other,filtration,20,not reported,not reported,freezing,Freezing,-20,not reported,not applicable,…
39,Quentin,Oreochromis mossambicus,fish,detection,semi-natural (mesocosom),336000,Freshwater (lentic),AA: Australasia,qPCR,commercial kit,Bioline Isolate II Genomic DNA Kit,yes,Enzyme+Chemical,not reported,enzyme+temperature,no,not reported,Elution buffer G,no,not applicable,no,not applicable,1,2,2000,other,filtration,20,not reported,not reported,freezing,Freezing,-20,not reported,not applicable,…
39,Quentin,Oreochromis mossambicus,fish,detection,semi-natural (mesocosom),336000,Freshwater (lentic),AA: Australasia,qPCR,commercial kit,Bioline Isolate II Genomic DNA Kit,yes,Enzyme+Chemical,not reported,enzyme+temperature,no,not reported,Elution buffer G,no,not applicable,no,not applicable,1,2,2000,other,filtration,20,not reported,not reported,freezing,Freezing,-20,not reported,not applicable,…
39,Quentin,Oreochromis mossambicus,fish,detection,semi-natural (mesocosom),336000,Freshwater (lentic),AA: Australasia,qPCR,commercial kit,Bioline Isolate II Genomic DNA Kit,yes,Enzyme+Chemical,not reported,enzyme+temperature,no,not reported,Elution buffer G,no,not applicable,no,not applicable,1,2,2000,other,filtration,20,not reported,not reported,freezing,Freezing,-20,not reported,not applicable,…
40,Quentin,Misgurnus anguillicaudatus,fish,quantification,natural,not applicable,Freshwater (lentic),AA: Australasia,qPCR,commercial kit,MO BIO PowerWater DNA Isolation Kit,yes,Mechanical+Chemical,Chemical flocculation,temperature+chemical+mechanical,no,not reported,EB solution,yes,Inhibitor Removal Technology (IRT),no,not applicable,3,12,2000,cooling,filtration,1.2,glass fibre,47,freezing,Freezi…
40,Quentin,Misgurnus anguillicaudatus,fish,quantification,natural,not applicable,Freshwater (lentic),AA: Australasia,qPCR,commercial kit,MO BIO PowerWater DNA Isolation Kit,yes,Mechanical+Chemical,Chemical flocculation,temperature+chemical+mechanical,no,not reported,EB solution,yes,Inhibitor Removal Technology (IRT),no,not applicable,3,12,2000,cooling,filtration,1.2,glass fibre,47,freezing,Freezi…
41,Quentin,Trachurus japonicus,fish,quantification,natural,not applicable,Saltwater (Ocean/lake),PA: Palearctic,qPCR,commercial kit,Qiagen DNeasy Blood and Tissue Kit,yes,Enzyme+Chemical,not reported,enzyme+temperature,no,not reported,AE buffer,no,not applicable,no,not applicable,47,3,1000,other,filtration,0.7,glass fibre,47,freezing,Freezing,not reported,not reported,not reported,not reported,no…
42,Quentin,Rangia cuneata,mollusk,detection,natural,not applicable,Saltwater (Ocean/lake),PA: Palearctic,endpoint PCR,commercial kit,MO BIO PowerWater DNA Isolation Kit,yes,Mechanical+Chemical,Chemical flocculation,temperature+chemical+mechanical,no,not reported,EB solution,yes,Inhibitor Removal Technology (IRT),no,not applicable,2,2,1000,other,filtration,0.12,polycarbonate track etch,not reporte…
42,Quentin,Rangia cuneata,mollusk,detection,natural,not applicable,Saltwater (Ocean/lake),PA: Palearctic,endpoint PCR,commercial kit,MO BIO PowerWater DNA Isolation Kit,yes,Mechanical+Chemical,Chemical flocculation,temperature+chemical+mechanical,no,not reported,EB solution,yes,Inhibitor Removal Technology (IRT),no,not applicable,2,1,1000,other,filtration,0.12,polycarbonate track etch,not reporte…
42,Quentin,Rangia cuneata,mollusk,detection,natural,not applicable,Saltwater (Ocean/lake),PA: Palearctic,endpoint PCR,commercial kit,MO BIO PowerWater DNA Isolation Kit,yes,Mechanical+Chemical,Chemical flocculation,temperature+chemical+mechanical,no,not reported,EB solution,yes,Inhibitor Removal Technology (IRT),no,not applicable,9,1,1000,other,filtration,0.12,polycarbonate track etch,not reporte…
65,Quentin,Macquaria australasica,fish,quantification,artificial (microcosm),50,other,AA: Australasia,qPCR,commercial kit,MO BIO PowerWater DNA Isolation Kit,yes,Mechanical+Chemical,Chemical flocculation,temperature+chemical+mechanical,no,not reported,EB solution,yes,Inhibitor Removal Technology (IRT),no,not applicable,3,not applicable,50,other,filtration,1.2,glass fibre,not reported,freezing,Fre…
65,Quentin,Macquaria australasica,fish,quantification,artificial (microcosm),50,other,AA: Australasia,qPCR,commercial kit,MO BIO PowerWater DNA Isolation Kit,yes,Mechanical+Chemical,Chemical flocculation,temperature+chemical+mechanical,no,not reported,EB solution,yes,Inhibitor Removal Technology (IRT),no,not applicable,3,not applicable,50,other,filtration,1.2,glass fibre,not reported,freezing,Fre…
65,Quentin,Macquaria australasica,fish,quantification,artificial (microcosm),50,other,AA: Australasia,qPCR,commercial kit,MO BIO PowerWater DNA Isolation Kit,yes,Mechanical+Chemical,Chemical flocculation,temperature+chemical+mechanical,no,not reported,EB solution,yes,Inhibitor Removal Technology (IRT),no,not applicable,3,not applicable,50,other,filtration,1.2,glass fibre,not reported,freezing,Fre…
65,Quentin,Macquaria australasica,fish,quantification,artificial (microcosm),50,other,AA: Australasia,qPCR,commercial kit,MO BIO PowerWater DNA Isolation Kit,yes,Mechanical+Chemical,Chemical flocculation,temperature+chemical+mechanical,no,not reported,EB solution,yes,Inhibitor Removal Technology (IRT),no,not applicable,3,not applicable,50,other,filtration,1.2,glass fibre,not reported,freezing,Fre…
65,Quentin,Macquaria australasica,fish,quantification,artificial (microcosm),50,other,AA: Australasia,qPCR,commercial kit,MO BIO PowerWater DNA Isolation Kit,yes,Mechanical+Chemical,Chemical flocculation,temperature+chemical+mechanical,no,not reported,EB solution,yes,Inhibitor Removal Technology (IRT),no,not applicable,3,not applicable,50,other,filtration,1.2,glass fibre,not reported,freezing,Fre…
65,Quentin,Macquaria australasica,fish,quantification,artificial (microcosm),50,other,AA: Australasia,qPCR,commercial kit,MO BIO PowerWater DNA Isolation Kit,yes,Mechanical+Chemical,Chemical flocculation,temperature+chemical+mechanical,no,not reported,EB solution,yes,Inhibitor Removal Technology (IRT),no,not applicable,3,not applicable,50,other,filtration,1.2,glass fibre,not reported,freezing,Fre…
65,Quentin,Macquaria australasica,fish,quantification,artificial (microcosm),50,other,AA: Australasia,qPCR,commercial kit,MO BIO PowerWater DNA Isolation Kit,yes,Mechanical+Chemical,Chemical flocculation,temperature+chemical+mechanical,no,not reported,EB solution,yes,Inhibitor Removal Technology (IRT),no,not applicable,3,not applicable,50,other,filtration,1.2,glass fibre,not reported,freezing,Fre…
65,Quentin,Macquaria australasica,fish,quantification,artificial (microcosm),50,other,AA: Australasia,qPCR,commercial kit,MO BIO PowerWater DNA Isolation Kit,yes,Mechanical+Chemical,Chemical flocculation,temperature+chemical+mechanical,no,not reported,EB solution,yes,Inhibitor Removal Technology (IRT),no,not applicable,3,not applicable,50,other,filtration,1.2,glass fibre,not reported,freezing,Fre…
65,Quentin,Macquaria australasica,fish,quantification,artificial (microcosm),50,other,AA: Australasia,qPCR,commercial kit,MO BIO PowerWater DNA Isolation Kit,yes,Mechanical+Chemical,Chemical flocculation,temperature+chemical+mechanical,no,not reported,EB solution,yes,Inhibitor Removal Technology (IRT),no,not applicable,3,not applicable,50,other,filtration,1.2,glass fibre,not reported,freezing,Fre…
65,Quentin,Macquaria australasica,fish,quantification,artificial (microcosm),50,other,AA: Australasia,qPCR,commercial kit,MO BIO PowerWater DNA Isolation Kit,yes,Mechanical+Chemical,Chemical flocculation,temperature+chemical+mechanical,no,not reported,EB solution,yes,Inhibitor Removal Technology (IRT),no,not applicable,3,not applicable,50,other,filtration,1.2,glass fibre,not reported,freezing,Fre…
65,Quentin,Macquaria australasica,fish,quantification,artificial (microcosm),50,other,AA: Australasia,qPCR,commercial kit,MO BIO PowerWater DNA Isolation Kit,yes,Mechanical+Chemical,Chemical flocculation,temperature+chemical+mechanical,no,not reported,EB solution,yes,Inhibitor Removal Technology (IRT),no,not applicable,3,not applicable,50,other,filtration,1.2,glass fibre,not reported,freezing,Fre…
65,Quentin,Macquaria australasica,fish,quantification,artificial (microcosm),50,other,AA: Australasia,qPCR,commercial kit,MO BIO PowerWater DNA Isolation Kit,yes,Mechanical+Chemical,Chemical flocculation,temperature+chemical+mechanical,no,not reported,EB solution,yes,Inhibitor Removal Technology (IRT),no,not applicable,3,not applicable,50,other,filtration,1.2,glass fibre,not reported,freezing,Fre…
65,Quentin,Macquaria australasica,fish,quantification,artificial (microcosm),50,other,AA: Australasia,qPCR,commercial kit,MO BIO PowerWater DNA Isolation Kit,yes,Mechanical+Chemical,Chemical flocculation,temperature+chemical+mechanical,no,not reported,EB solution,yes,Inhibitor Removal Technology (IRT),no,not applicable,3,not applicable,50,other,filtration,1.2,glass fibre,not reported,freezing,Fre…
65,Quentin,Macquaria australasica,fish,quantification,artificial (microcosm),50,other,AA: Australasia,qPCR,commercial kit,MO BIO PowerWater DNA Isolation Kit,yes,Mechanical+Chemical,Chemical flocculation,temperature+chemical+mechanical,no,not reported,EB solution,yes,Inhibitor Removal Technology (IRT),no,not applicable,3,not applicable,50,other,filtration,1.2,glass fibre,not reported,freezing,Fre…
65,Quentin,Macquaria australasica,fish,quantification,artificial (microcosm),50,other,AA: Australasia,qPCR,commercial kit,MO BIO PowerWater DNA Isolation Kit,yes,Mechanical+Chemical,Chemical flocculation,temperature+chemical+mechanical,no,not reported,EB solution,yes,Inhibitor Removal Technology (IRT),no,not applicable,3,not applicable,50,other,filtration,1.2,glass fibre,not reported,freezing,Fre…
65,Quentin,Macquaria australasica,fish,quantification,artificial (microcosm),50,other,AA: Australasia,qPCR,commercial kit,MO BIO PowerWater DNA Isolation Kit,yes,Mechanical+Chemical,Chemical flocculation,temperature+chemical+mechanical,no,not reported,EB solution,yes,Inhibitor Removal Technology (IRT),no,not applicable,3,not applicable,50,other,filtration,1.2,glass fibre,not reported,freezing,Fre…
65,Quentin,Macquaria australasica,fish,quantification,natural,not applicable,Freshwater (lotic),AA: Australasia,qPCR,commercial kit,MO BIO PowerWater DNA Isolation Kit,yes,Mechanical+Chemical,Chemical flocculation,temperature+chemical+mechanical,no,not reported,EB solution,yes,Inhibitor Removal Technology (IRT),no,not applicable,6,4,2000,other,filtration,1.2,glass fibre,not reported,freezing,Free…
65,Quentin,Macquaria australasica,fish,quantification,natural,not applicable,Freshwater (lotic),AA: Australasia,qPCR,commercial kit,MO BIO PowerWater DNA Isolation Kit,yes,Mechanical+Chemical,Chemical flocculation,temperature+chemical+mechanical,no,not reported,EB solution,yes,Inhibitor Removal Technology (IRT),no,not applicable,6,4,2000,other,filtration,1.2,glass fibre,not reported,freezing,Free…
66,Quentin,Lipophrys pholis,fish,persistence,artificial (microcosm),9,other,PA: Palearctic,qPCR,commercial kit,MO BIO PowerWater DNA Isolation Kit,yes,Mechanical+Chemical,Chemical flocculation,temperature+chemical+mechanical,no,not reported,EB solution,yes,Inhibitor Removal Technology (IRT),no,not applicable,4,6,600,other,filtration,0.22,other,not reported,freezing,Freezing,-20,not reported,not a…
66,Quentin,Lipophrys pholis,fish,persistence,artificial (microcosm),9,other,PA: Palearctic,qPCR,commercial kit,MO BIO PowerWater DNA Isolation Kit,yes,Mechanical+Chemical,Chemical flocculation,temperature+chemical+mechanical,no,not reported,EB solution,yes,Inhibitor Removal Technology (IRT),no,not applicable,4,6,600,other,filtration,0.22,other,not reported,freezing,Freezing,-20,not reported,not a…
66,Quentin,Lipophrys pholis,fish,persistence,artificial (microcosm),9,other,PA: Palearctic,qPCR,commercial kit,MO BIO PowerWater DNA Isolation Kit,yes,Mechanical+Chemical,Chemical flocculation,temperature+chemical+mechanical,no,not reported,EB solution,yes,Inhibitor Removal Technology (IRT),no,not applicable,4,6,600,other,filtration,0.22,other,not reported,freezing,Freezing,-20,not reported,not a…
66,Quentin,Lipophrys pholis,fish,persistence,artificial (microcosm),9,other,PA: Palearctic,qPCR,commercial kit,MO BIO PowerWater DNA Isolation Kit,yes,Mechanical+Chemical,Chemical flocculation,temperature+chemical+mechanical,no,not reported,EB solution,yes,Inhibitor Removal Technology (IRT),no,not applicable,4,6,600,other,filtration,0.22,other,not reported,freezing,Freezing,-20,not reported,not a…
66,Quentin,Lipophrys pholis,fish,persistence,artificial (microcosm),9,other,PA: Palearctic,qPCR,commercial kit,MO BIO PowerWater DNA Isolation Kit,yes,Mechanical+Chemical,Chemical flocculation,temperature+chemical+mechanical,no,not reported,EB solution,yes,Inhibitor Removal Technology (IRT),no,not applicable,4,6,600,other,filtration,0.22,other,not reported,freezing,Freezing,-20,not reported,not a…
66,Quentin,Lipophrys pholis,fish,persistence,artificial (microcosm),9,other,PA: Palearctic,qPCR,commercial kit,MO BIO PowerWater DNA Isolation Kit,yes,Mechanical+Chemical,Chemical flocculation,temperature+chemical+mechanical,no,not reported,EB solution,yes,Inhibitor Removal Technology (IRT),no,not applicable,4,6,600,other,filtration,0.22,other,not reported,freezing,Freezing,-20,not reported,not a…
66,Quentin,Lipophrys pholis,fish,persistence,artificial (microcosm),9,other,PA: Palearctic,qPCR,commercial kit,MO BIO PowerWater DNA Isolation Kit,yes,Mechanical+Chemical,Chemical flocculation,temperature+chemical+mechanical,no,not reported,EB solution,yes,Inhibitor Removal Technology (IRT),no,not applicable,4,6,600,other,filtration,0.22,other,not reported,freezing,Freezing,-20,not reported,not a…
66,Quentin,Lipophrys pholis,fish,persistence,artificial (microcosm),9,other,PA: Palearctic,qPCR,commercial kit,MO BIO PowerWater DNA Isolation Kit,yes,Mechanical+Chemical,Chemical flocculation,temperature+chemical+mechanical,no,not reported,EB solution,yes,Inhibitor Removal Technology (IRT),no,not applicable,4,6,600,other,filtration,0.22,other,not reported,freezing,Freezing,-20,not reported,not a…
66,Quentin,Lipophrys pholis,fish,persistence,artificial (microcosm),9,other,PA: Palearctic,qPCR,commercial kit,MO BIO PowerWater DNA Isolation Kit,yes,Mechanical+Chemical,Chemical flocculation,temperature+chemical+mechanical,no,not reported,EB solution,yes,Inhibitor Removal Technology (IRT),no,not applicable,4,6,600,other,filtration,0.22,other,not reported,freezing,Freezing,-20,not reported,not a…
66,Quentin,Lipophrys pholis,fish,persistence,artificial (microcosm),9,other,PA: Palearctic,qPCR,commercial kit,MO BIO PowerWater DNA Isolation Kit,yes,Mechanical+Chemical,Chemical flocculation,temperature+chemical+mechanical,no,not reported,EB solution,yes,Inhibitor Removal Technology (IRT),no,not applicable,4,6,600,other,filtration,0.22,other,not reported,freezing,Freezing,-20,not reported,not a…
66,Quentin,Carcinus maenas,crustacean,persistence,artificial (microcosm),9,other,PA: Palearctic,qPCR,commercial kit,MO BIO PowerWater DNA Isolation Kit,yes,Mechanical+Chemical,Chemical flocculation,temperature+chemical+mechanical,no,not reported,EB solution,yes,Inhibitor Removal Technology (IRT),no,not applicable,4,6,600,other,filtration,0.22,other,not reported,freezing,Freezing,-20,not reported,…
66,Quentin,Carcinus maenas,crustacean,persistence,artificial (microcosm),9,other,PA: Palearctic,qPCR,commercial kit,MO BIO PowerWater DNA Isolation Kit,yes,Mechanical+Chemical,Chemical flocculation,temperature+chemical+mechanical,no,not reported,EB solution,yes,Inhibitor Removal Technology (IRT),no,not applicable,4,6,600,other,filtration,0.22,other,not reported,freezing,Freezing,-20,not reported,…
66,Quentin,Carcinus maenas,crustacean,persistence,artificial (microcosm),9,other,PA: Palearctic,qPCR,commercial kit,MO BIO PowerWater DNA Isolation Kit,yes,Mechanical+Chemical,Chemical flocculation,temperature+chemical+mechanical,no,not reported,EB solution,yes,Inhibitor Removal Technology (IRT),no,not applicable,4,6,600,other,filtration,0.22,other,not reported,freezing,Freezing,-20,not reported,…
66,Quentin,Carcinus maenas,crustacean,persistence,artificial (microcosm),9,other,PA: Palearctic,qPCR,commercial kit,MO BIO PowerWater DNA Isolation Kit,yes,Mechanical+Chemical,Chemical flocculation,temperature+chemical+mechanical,no,not reported,EB solution,yes,Inhibitor Removal Technology (IRT),no,not applicable,4,6,600,other,filtration,0.22,other,not reported,freezing,Freezing,-20,not reported,…
66,Quentin,Carcinus maenas,crustacean,persistence,artificial (microcosm),9,other,PA: Palearctic,qPCR,commercial kit,MO BIO PowerWater DNA Isolation Kit,yes,Mechanical+Chemical,Chemical flocculation,temperature+chemical+mechanical,no,not reported,EB solution,yes,Inhibitor Removal Technology (IRT),no,not applicable,4,6,600,other,filtration,0.22,other,not reported,freezing,Freezing,-20,not reported,…
66,Quentin,Carcinus maenas,crustacean,persistence,artificial (microcosm),9,other,PA: Palearctic,qPCR,commercial kit,MO BIO PowerWater DNA Isolation Kit,yes,Mechanical+Chemical,Chemical flocculation,temperature+chemical+mechanical,no,not reported,EB solution,yes,Inhibitor Removal Technology (IRT),no,not applicable,4,6,600,other,filtration,0.22,other,not reported,freezing,Freezing,-20,not reported,…
66,Quentin,Carcinus maenas,crustacean,persistence,artificial (microcosm),9,other,PA: Palearctic,qPCR,commercial kit,MO BIO PowerWater DNA Isolation Kit,yes,Mechanical+Chemical,Chemical flocculation,temperature+chemical+mechanical,no,not reported,EB solution,yes,Inhibitor Removal Technology (IRT),no,not applicable,4,6,600,other,filtration,0.22,other,not reported,freezing,Freezing,-20,not reported,…
66,Quentin,Carcinus maenas,crustacean,persistence,artificial (microcosm),9,other,PA: Palearctic,qPCR,commercial kit,MO BIO PowerWater DNA Isolation Kit,yes,Mechanical+Chemical,Chemical flocculation,temperature+chemical+mechanical,no,not reported,EB solution,yes,Inhibitor Removal Technology (IRT),no,not applicable,4,6,600,other,filtration,0.22,other,not reported,freezing,Freezing,-20,not reported,…
66,Quentin,Carcinus maenas,crustacean,persistence,artificial (microcosm),9,other,PA: Palearctic,qPCR,commercial kit,MO BIO PowerWater DNA Isolation Kit,yes,Mechanical+Chemical,Chemical flocculation,temperature+chemical+mechanical,no,not reported,EB solution,yes,Inhibitor Removal Technology (IRT),no,not applicable,4,6,600,other,filtration,0.22,other,not reported,freezing,Freezing,-20,not reported,…
66,Quentin,Carcinus maenas,crustacean,persistence,artificial (microcosm),9,other,PA: Palearctic,qPCR,commercial kit,MO BIO PowerWater DNA Isolation Kit,yes,Mechanical+Chemical,Chemical flocculation,temperature+chemical+mechanical,no,not reported,EB solution,yes,Inhibitor Removal Technology (IRT),no,not applicable,4,6,600,other,filtration,0.22,other,not reported,freezing,Freezing,-20,not reported,…
67,Quentin,Cyprinus carpio,fish,quantification,artificial (microcosm),450,other,PA: Palearctic,qPCR,commercial kit,Qiagen DNeasy Blood and Tissue Kit,yes,Enzyme+Chemical,not reported,enzyme+temperature,no,not reported,AE buffer,no,not reported,no,not applicable,1,3,15,ethanol/sodium acetate,precipitation,not applicable,not applicable,not applicable,not applicable,not applicable,not applicable,not…
67,Quentin,Cyprinus carpio,fish,quantification,artificial (microcosm),450,other,PA: Palearctic,qPCR,commercial kit,Qiagen DNeasy Blood and Tissue Kit,yes,Enzyme+Chemical,not reported,enzyme+temperature,no,not reported,AE buffer,no,not reported,no,not applicable,1,3,15,ethanol/sodium acetate,precipitation,not applicable,not applicable,not applicable,not applicable,not applicable,not applicable,not…
67,Quentin,Cyprinus carpio,fish,quantification,artificial (microcosm),450,other,PA: Palearctic,qPCR,commercial kit,Qiagen DNeasy Blood and Tissue Kit,yes,Enzyme+Chemical,not reported,enzyme+temperature,no,not reported,AE buffer,no,not reported,no,not applicable,1,3,15,ethanol/sodium acetate,precipitation,not applicable,not applicable,not applicable,not applicable,not applicable,not applicable,not…
67,Quentin,Cyprinus carpio,fish,quantification,artificial (microcosm),450,other,PA: Palearctic,qPCR,commercial kit,Qiagen DNeasy Blood and Tissue Kit,yes,Enzyme+Chemical,not reported,enzyme+temperature,no,not reported,AE buffer,no,not reported,no,not applicable,1,3,15,ethanol/sodium acetate,precipitation,not applicable,not applicable,not applicable,not applicable,not applicable,not applicable,not…
67,Quentin,Cyprinus carpio,fish,quantification,artificial (microcosm),450,other,PA: Palearctic,qPCR,commercial kit,Qiagen DNeasy Blood and Tissue Kit,yes,Enzyme+Chemical,not reported,enzyme+temperature,no,not reported,AE buffer,no,not reported,no,not applicable,1,3,15,ethanol/sodium acetate,precipitation,not applicable,not applicable,not applicable,not applicable,not applicable,not applicable,not…
67,Quentin,Cyprinus carpio,fish,quantification,artificial (microcosm),450,other,PA: Palearctic,qPCR,commercial kit,Qiagen DNeasy Blood and Tissue Kit,yes,Enzyme+Chemical,not reported,enzyme+temperature,no,not reported,AE buffer,no,not reported,no,not applicable,1,3,15,ethanol/sodium acetate,precipitation,not applicable,not applicable,not applicable,not applicable,not applicable,not applicable,not…
67,Quentin,Cyprinus carpio,fish,quantification,artificial (microcosm),450,other,PA: Palearctic,qPCR,commercial kit,Qiagen DNeasy Blood and Tissue Kit,yes,Enzyme+Chemical,not reported,enzyme+temperature,no,not reported,AE buffer,no,not reported,no,not applicable,1,3,15,ethanol/sodium acetate,precipitation,not applicable,not applicable,not applicable,not applicable,not applicable,not applicable,not…
67,Quentin,Cyprinus carpio,fish,quantification,artificial (microcosm),450,other,PA: Palearctic,qPCR,commercial kit,Qiagen DNeasy Blood and Tissue Kit,yes,Enzyme+Chemical,not reported,enzyme+temperature,no,not reported,AE buffer,no,not reported,no,not applicable,1,3,15,ethanol/sodium acetate,precipitation,not applicable,not applicable,not applicable,not applicable,not applicable,not applicable,not…
67,Quentin,Cyprinus carpio,fish,quantification,artificial (microcosm),450,other,PA: Palearctic,qPCR,commercial kit,Qiagen DNeasy Blood and Tissue Kit,yes,Enzyme+Chemical,not reported,enzyme+temperature,no,not reported,AE buffer,no,not reported,no,not applicable,1,3,15,ethanol/sodium acetate,precipitation,not applicable,not applicable,not applicable,not applicable,not applicable,not applicable,not…
67,Quentin,Cyprinus carpio,fish,quantification,artificial (microcosm),450,other,PA: Palearctic,qPCR,commercial kit,Qiagen DNeasy Blood and Tissue Kit,yes,Enzyme+Chemical,not reported,enzyme+temperature,no,not reported,AE buffer,no,not reported,no,not applicable,1,3,15,ethanol/sodium acetate,precipitation,not applicable,not applicable,not applicable,not applicable,not applicable,not applicable,not…
67,Quentin,Cyprinus carpio,fish,quantification,artificial (microcosm),450,other,PA: Palearctic,qPCR,commercial kit,Qiagen DNeasy Blood and Tissue Kit,yes,Enzyme+Chemical,not reported,enzyme+temperature,no,not reported,AE buffer,no,not reported,no,not applicable,1,3,15,ethanol/sodium acetate,precipitation,not applicable,not applicable,not applicable,not applicable,not applicable,not applicable,not…
67,Quentin,Cyprinus carpio,fish,quantification,artificial (microcosm),450,other,PA: Palearctic,ddPCR,commercial kit,Qiagen DNeasy Blood and Tissue Kit,yes,Enzyme+Chemical,not reported,enzyme+temperature,no,not reported,AE buffer,no,not reported,no,not applicable,1,3,15,ethanol/sodium acetate,precipitation,not applicable,not applicable,not applicable,not applicable,not applicable,not applicable,no…
67,Quentin,Cyprinus carpio,fish,quantification,artificial (microcosm),450,other,PA: Palearctic,ddPCR,commercial kit,Qiagen DNeasy Blood and Tissue Kit,yes,Enzyme+Chemical,not reported,enzyme+temperature,no,not reported,AE buffer,no,not reported,no,not applicable,1,3,15,ethanol/sodium acetate,precipitation,not applicable,not applicable,not applicable,not applicable,not applicable,not applicable,no…
67,Quentin,Cyprinus carpio,fish,quantification,artificial (microcosm),450,other,PA: Palearctic,ddPCR,commercial kit,Qiagen DNeasy Blood and Tissue Kit,yes,Enzyme+Chemical,not reported,enzyme+temperature,no,not reported,AE buffer,no,not reported,no,not applicable,1,3,15,ethanol/sodium acetate,precipitation,not applicable,not applicable,not applicable,not applicable,not applicable,not applicable,no…
67,Quentin,Cyprinus carpio,fish,quantification,artificial (microcosm),450,other,PA: Palearctic,ddPCR,commercial kit,Qiagen DNeasy Blood and Tissue Kit,yes,Enzyme+Chemical,not reported,enzyme+temperature,no,not reported,AE buffer,no,not reported,no,not applicable,1,3,15,ethanol/sodium acetate,precipitation,not applicable,not applicable,not applicable,not applicable,not applicable,not applicable,no…
67,Quentin,Cyprinus carpio,fish,quantification,artificial (microcosm),450,other,PA: Palearctic,ddPCR,commercial kit,Qiagen DNeasy Blood and Tissue Kit,yes,Enzyme+Chemical,not reported,enzyme+temperature,no,not reported,AE buffer,no,not reported,no,not applicable,1,3,15,ethanol/sodium acetate,precipitation,not applicable,not applicable,not applicable,not applicable,not applicable,not applicable,no…
67,Quentin,Cyprinus carpio,fish,quantification,artificial (microcosm),450,other,PA: Palearctic,ddPCR,commercial kit,Qiagen DNeasy Blood and Tissue Kit,yes,Enzyme+Chemical,not reported,enzyme+temperature,no,not reported,AE buffer,no,not reported,no,not applicable,1,3,15,ethanol/sodium acetate,precipitation,not applicable,not applicable,not applicable,not applicable,not applicable,not applicable,no…
67,Quentin,Cyprinus carpio,fish,quantification,artificial (microcosm),450,other,PA: Palearctic,ddPCR,commercial kit,Qiagen DNeasy Blood and Tissue Kit,yes,Enzyme+Chemical,not reported,enzyme+temperature,no,not reported,AE buffer,no,not reported,no,not applicable,1,3,15,ethanol/sodium acetate,precipitation,not applicable,not applicable,not applicable,not applicable,not applicable,not applicable,no…
67,Quentin,Cyprinus carpio,fish,quantification,artificial (microcosm),450,other,PA: Palearctic,ddPCR,commercial kit,Qiagen DNeasy Blood and Tissue Kit,yes,Enzyme+Chemical,not reported,enzyme+temperature,no,not reported,AE buffer,no,not reported,no,not applicable,1,3,15,ethanol/sodium acetate,precipitation,not applicable,not applicable,not applicable,not applicable,not applicable,not applicable,no…
67,Quentin,Cyprinus carpio,fish,quantification,artificial (microcosm),450,other,PA: Palearctic,ddPCR,commercial kit,Qiagen DNeasy Blood and Tissue Kit,yes,Enzyme+Chemical,not reported,enzyme+temperature,no,not reported,AE buffer,no,not reported,no,not applicable,1,3,15,ethanol/sodium acetate,precipitation,not applicable,not applicable,not applicable,not applicable,not applicable,not applicable,no…
67,Quentin,Cyprinus carpio,fish,quantification,artificial (microcosm),450,other,PA: Palearctic,ddPCR,commercial kit,Qiagen DNeasy Blood and Tissue Kit,yes,Enzyme+Chemical,not reported,enzyme+temperature,no,not reported,AE buffer,no,not reported,no,not applicable,1,3,15,ethanol/sodium acetate,precipitation,not applicable,not applicable,not applicable,not applicable,not applicable,not applicable,no…
67,Quentin,Cyprinus carpio,fish,quantification,artificial (microcosm),450,other,PA: Palearctic,ddPCR,commercial kit,Qiagen DNeasy Blood and Tissue Kit,yes,Enzyme+Chemical,not reported,enzyme+temperature,no,not reported,AE buffer,no,not reported,no,not applicable,1,3,15,ethanol/sodium acetate,precipitation,not applicable,not applicable,not applicable,not applicable,not applicable,not applicable,no…
68,Quentin,Trachurus japonicus,fish,quantification,artificial (microcosm),100,other,PA: Palearctic,qPCR,commercial kit,Qiagen DNeasy Blood and Tissue Kit,yes,Enzyme+Chemical,not reported,enzyme+temperature,no,not reported,AE buffer,no,not reported,no,not applicable,3,22,1000,other,filtration,0.7,glass fibre,47,freezing,Freezing,not reported,not reported,not applicable,not applicable,not applicabl…
68,Quentin,Trachurus japonicus,fish,quantification,artificial (microcosm),100,other,PA: Palearctic,qPCR,commercial kit,Qiagen DNeasy Blood and Tissue Kit,yes,Enzyme+Chemical,not reported,enzyme+temperature,no,not reported,AE buffer,no,not reported,no,not applicable,3,22,1000,other,filtration,0.7,glass fibre,47,freezing,Freezing,not reported,not reported,not applicable,not applicable,not applicabl…
68,Quentin,Trachurus japonicus,fish,quantification,natural,not applicable,Saltwater (Ocean/lake),PA: Palearctic,qPCR,commercial kit,Qiagen DNeasy Blood and Tissue Kit,yes,Enzyme+Chemical,not reported,enzyme+temperature,no,not reported,AE buffer,no,not reported,no,not applicable,47,1,1000,other,filtration,0.7,glass fibre,47,freezing,Freezing,not reported,not reported,not applicable,not applicable,…
68,Quentin,Trachurus japonicus,fish,quantification,natural,not applicable,Saltwater (Ocean/lake),PA: Palearctic,qPCR,commercial kit,Qiagen DNeasy Blood and Tissue Kit,yes,Enzyme+Chemical,not reported,enzyme+temperature,no,not reported,AE buffer,no,not reported,no,not applicable,47,1,1000,other,filtration,0.7,glass fibre,47,freezing,Freezing,not reported,not reported,not applicable,not applicable,…
69,Quentin,Hydrilla verticillata,plant,quantification,artificial (microcosm),2,other,PA: Palearctic,qPCR,commercial kit,Qiagen DNeasy Blood and Tissue Kit,yes,Enzyme+Chemical,not reported,enzyme+temperature,no,not reported,AE buffer,no,not reported,no,not applicable,6,6,15,ethanol/sodium acetate,precipitation,not applicable,not applicable,not applicable,not applicable,not applicable,not applicabl…
69,Quentin,Hydrilla verticillata,plant,quantification,artificial (microcosm),2,other,PA: Palearctic,qPCR,commercial kit,Qiagen DNeasy Blood and Tissue Kit,yes,Enzyme+Chemical,not reported,enzyme+temperature,no,not reported,AE buffer,no,not reported,no,not applicable,6,6,15,ethanol/sodium acetate,precipitation,not applicable,not applicable,not applicable,not applicable,not applicable,not applicabl…
69,Quentin,Hydrilla verticillata,plant,quantification,artificial (microcosm),2,other,PA: Palearctic,qPCR,commercial kit,Qiagen DNeasy Blood and Tissue Kit,yes,Enzyme+Chemical,not reported,enzyme+temperature,no,not reported,AE buffer,no,not reported,no,not applicable,6,6,15,ethanol/sodium acetate,precipitation,not applicable,not applicable,not applicable,not applicable,not applicable,not applicabl…
69,Quentin,Egeria densa,plant,quantification,artificial (microcosm),2,other,PA: Palearctic,qPCR,commercial kit,Qiagen DNeasy Blood and Tissue Kit,yes,Enzyme+Chemical,not reported,enzyme+temperature,no,not reported,AE buffer,no,not reported,no,not applicable,6,6,15,ethanol/sodium acetate,precipitation,not applicable,not applicable,not applicable,not applicable,not applicable,not applicable,not app…
69,Quentin,Egeria densa,plant,quantification,artificial (microcosm),2,other,PA: Palearctic,qPCR,commercial kit,Qiagen DNeasy Blood and Tissue Kit,yes,Enzyme+Chemical,not reported,enzyme+temperature,no,not reported,AE buffer,no,not reported,no,not applicable,6,6,15,ethanol/sodium acetate,precipitation,not applicable,not applicable,not applicable,not applicable,not applicable,not applicable,not app…
69,Quentin,Egeria densa,plant,quantification,artificial (microcosm),2,other,PA: Palearctic,qPCR,commercial kit,Qiagen DNeasy Blood and Tissue Kit,yes,Enzyme+Chemical,not reported,enzyme+temperature,no,not reported,AE buffer,no,not reported,no,not applicable,6,6,15,ethanol/sodium acetate,precipitation,not applicable,not applicable,not applicable,not applicable,not applicable,not applicable,not app…
69,Quentin,Hydrilla verticillata,plant,quantification,artificial (microcosm),2,other,PA: Palearctic,qPCR,commercial kit,Qiagen DNeasy Blood and Tissue Kit,yes,Enzyme+Chemical,not reported,enzyme+temperature,no,not reported,AE buffer,no,not reported,no,not applicable,4,6,15,ethanol/sodium acetate,precipitation,not applicable,not applicable,not applicable,not applicable,not applicable,not applicabl…
69,Quentin,Hydrilla verticillata,plant,quantification,artificial (microcosm),2,other,PA: Palearctic,qPCR,commercial kit,Qiagen DNeasy Blood and Tissue Kit,yes,Enzyme+Chemical,not reported,enzyme+temperature,no,not reported,AE buffer,no,not reported,no,not applicable,4,6,15,ethanol/sodium acetate,precipitation,not applicable,not applicable,not applicable,not applicable,not applicable,not applicabl…
69,Quentin,Hydrilla verticillata,plant,quantification,artificial (microcosm),2,other,PA: Palearctic,qPCR,commercial kit,Qiagen DNeasy Blood and Tissue Kit,yes,Enzyme+Chemical,not reported,enzyme+temperature,no,not reported,AE buffer,no,not reported,no,not applicable,4,6,15,ethanol/sodium acetate,precipitation,not applicable,not applicable,not applicable,not applicable,not applicable,not applicabl…
69,Quentin,Egeria densa,plant,quantification,artificial (microcosm),2,other,PA: Palearctic,qPCR,commercial kit,Qiagen DNeasy Blood and Tissue Kit,yes,Enzyme+Chemical,not reported,enzyme+temperature,no,not reported,AE buffer,no,not reported,no,not applicable,4,6,15,ethanol/sodium acetate,precipitation,not applicable,not applicable,not applicable,not applicable,not applicable,not applicable,not app…
69,Quentin,Egeria densa,plant,quantification,artificial (microcosm),2,other,PA: Palearctic,qPCR,commercial kit,Qiagen DNeasy Blood and Tissue Kit,yes,Enzyme+Chemical,not reported,enzyme+temperature,no,not reported,AE buffer,no,not reported,no,not applicable,4,6,15,ethanol/sodium acetate,precipitation,not applicable,not applicable,not applicable,not applicable,not applicable,not applicable,not app…
69,Quentin,Egeria densa,plant,quantification,artificial (microcosm),2,other,PA: Palearctic,qPCR,commercial kit,Qiagen DNeasy Blood and Tissue Kit,yes,Enzyme+Chemical,not reported,enzyme+temperature,no,not reported,AE buffer,no,not reported,no,not applicable,4,6,15,ethanol/sodium acetate,precipitation,not applicable,not applicable,not applicable,not applicable,not applicable,not applicable,not app…
69,Quentin,Hydrilla verticillata,plant,quantification,natural,not applicable,Freshwater (lentic),PA: Palearctic,qPCR,commercial kit,Qiagen DNeasy Blood and Tissue Kit,yes,Enzyme+Chemical,not reported,enzyme+temperature,no,not reported,AE buffer,no,not reported,no,not applicable,21,1,1000,cooling,filtration,0.7,glass fibre,not reported,freezing,Freezing,-20,not reported,not applicable,not applicab…
69,Quentin,Egeria densa,plant,quantification,natural,not applicable,Freshwater (lentic),PA: Palearctic,qPCR,commercial kit,Qiagen DNeasy Blood and Tissue Kit,yes,Enzyme+Chemical,not reported,enzyme+temperature,no,not reported,AE buffer,no,not reported,no,not applicable,21,1,1000,cooling,filtration,0.7,glass fibre,not reported,freezing,Freezing,-20,not reported,not applicable,not applicable,not ap…
69,Quentin,Hydrilla verticillata,plant,quantification,natural,not applicable,Freshwater (lentic),PA: Palearctic,qPCR,commercial kit,Qiagen DNeasy Blood and Tissue Kit,yes,Enzyme+Chemical,not reported,enzyme+temperature,no,not reported,AE buffer,no,not reported,no,not applicable,5,1,1000,cooling,filtration,0.7,glass fibre,not reported,freezing,Freezing,-20,not reported,not applicable,not applicabl…
69,Quentin,Egeria densa,plant,quantification,natural,not applicable,Freshwater (lentic),PA: Palearctic,qPCR,commercial kit,Qiagen DNeasy Blood and Tissue Kit,yes,Enzyme+Chemical,not reported,enzyme+temperature,no,not reported,AE buffer,no,not reported,no,not applicable,5,1,1000,cooling,filtration,0.7,glass fibre,not reported,freezing,Freezing,-20,not reported,not applicable,not applicable,not app…
70,Quentin,Cyprinus carpio,fish,quantification,natural,not applicable,Freshwater (lotic),PA: Palearctic,ddPCR,commercial kit,Qiagen DNeasy PowerSoil Kit,yes,Mechanical+Chemical,Chemical flocculation,other,no,not reported,C6 buffer,yes,CD2 buffer,no,not reported,7,3,1000,cooling,filtration,0.7,glass fibre,not reported,freezing,Freezing,-20,not reported,not applicable,not applicable,not applicable,…
70,Quentin,Cyprinus carpio,fish,quantification,natural,not applicable,Freshwater (lotic),PA: Palearctic,ddPCR,commercial kit,Qiagen DNeasy PowerSoil Kit,yes,Mechanical+Chemical,Chemical flocculation,other,no,not reported,C6 buffer,yes,CD2 buffer,no,not reported,7,3,1000,cooling,filtration,0.7,glass fibre,not reported,freezing,Freezing,-20,not reported,not applicable,not applicable,not applicable,…
70,Quentin,Cyprinus carpio,fish,persistence,artificial (microcosm),20,other,PA: Palearctic,ddPCR,commercial kit,Qiagen DNeasy PowerSoil Kit,yes,Mechanical+Chemical,Chemical flocculation,other,no,not reported,C6 buffer,yes,CD2 buffer,no,not reported,1,18,1000,cooling,filtration,0.7,glass fibre,not reported,freezing,Freezing,-20,not reported,not applicable,not applicable,not applicable,mitochondria…
70,Quentin,Cyprinus carpio,fish,persistence,artificial (microcosm),20,other,PA: Palearctic,ddPCR,commercial kit,Qiagen DNeasy PowerSoil Kit,yes,Mechanical+Chemical,Chemical flocculation,other,no,not reported,C6 buffer,yes,CD2 buffer,no,not reported,1,18,1000,cooling,filtration,0.7,glass fibre,not reported,freezing,Freezing,-20,not reported,not applicable,not applicable,not applicable,mitochondria…
71,Quentin,Misgurnus anguillicaudatus,fish,detection,artificial (microcosm),37.9,other,NA: Nearctic,qPCR,commercial kit,MO BIO PowerWater DNA Isolation Kit,yes,Mechanical+Chemical,Chemical flocculation,temperature+chemical+mechanical,no,not reported,EB solution,yes,Inhibitor Removal Technology (IRT),no,not reported,1,1,850,cooling,filtration,0.2,other,not reported,freezing,Freezing,-80,not report…
71,Quentin,Misgurnus anguillicaudatus,fish,detection,artificial (microcosm),37.9,other,NA: Nearctic,qPCR,commercial kit,MO BIO PowerWater DNA Isolation Kit,yes,Mechanical+Chemical,Chemical flocculation,temperature+chemical+mechanical,no,not reported,EB solution,yes,Inhibitor Removal Technology (IRT),no,not reported,1,1,850,cooling,filtration,0.2,other,not reported,freezing,Freezing,-80,not report…
71,Quentin,Misgurnus anguillicaudatus,fish,detection,artificial (microcosm),20,other,NA: Nearctic,qPCR,commercial kit,MO BIO PowerWater DNA Isolation Kit,yes,Mechanical+Chemical,Chemical flocculation,temperature+chemical+mechanical,no,not reported,EB solution,yes,Inhibitor Removal Technology (IRT),no,not reported,1,1,850,cooling,filtration,0.2,other,not reported,freezing,Freezing,-80,not reported…
71,Quentin,Misgurnus anguillicaudatus,fish,detection,artificial (microcosm),8,other,NA: Nearctic,qPCR,commercial kit,MO BIO PowerWater DNA Isolation Kit,yes,Mechanical+Chemical,Chemical flocculation,temperature+chemical+mechanical,no,not reported,EB solution,yes,Inhibitor Removal Technology (IRT),no,not reported,1,3,850,cooling,filtration,0.2,other,not reported,freezing,Freezing,-80,not reported,…
71,Quentin,Misgurnus anguillicaudatus,fish,detection,artificial (microcosm),4,other,NA: Nearctic,qPCR,commercial kit,MO BIO PowerWater DNA Isolation Kit,yes,Mechanical+Chemical,Chemical flocculation,temperature+chemical+mechanical,no,not reported,EB solution,yes,Inhibitor Removal Technology (IRT),no,not reported,1,3,850,cooling,filtration,0.2,other,not reported,freezing,Freezing,-80,not reported,…
71,Quentin,Misgurnus anguillicaudatus,fish,detection,artificial (microcosm),2,other,NA: Nearctic,qPCR,commercial kit,MO BIO PowerWater DNA Isolation Kit,yes,Mechanical+Chemical,Chemical flocculation,temperature+chemical+mechanical,no,not reported,EB solution,yes,Inhibitor Removal Technology (IRT),no,not reported,1,3,850,cooling,filtration,0.2,other,not reported,freezing,Freezing,-80,not reported,…
71,Quentin,Misgurnus anguillicaudatus,fish,detection,artificial (microcosm),1,other,NA: Nearctic,qPCR,commercial kit,MO BIO PowerWater DNA Isolation Kit,yes,Mechanical+Chemical,Chemical flocculation,temperature+chemical+mechanical,no,not reported,EB solution,yes,Inhibitor Removal Technology (IRT),no,not reported,1,3,850,cooling,filtration,0.2,other,not reported,freezing,Freezing,-80,not reported,…
71,Quentin,Misgurnus anguillicaudatus,fish,detection,artificial (microcosm),1,other,NA: Nearctic,qPCR,commercial kit,MO BIO PowerWater DNA Isolation Kit,yes,Mechanical+Chemical,Chemical flocculation,temperature+chemical+mechanical,no,not reported,EB solution,yes,Inhibitor Removal Technology (IRT),no,not reported,1,3,850,cooling,filtration,0.2,other,not reported,freezing,Freezing,-80,not reported,…
72,Quentin,Lampsilis siliquoidea,mollusk,quantification,semi-natural (mesocosom),not reported,other,NA: Nearctic,qPCR,commercial kit,Qiagen DNeasy Blood and Tissue Kit,yes,Enzyme+Chemical,not reported,enzyme+temperature,no,not reported,AE buffer,no,not applicable,no,not applicable,2,24,100,other,filtration,0.4,polycarbonate track etch,not reported,freezing,Freezing,-20,14-56,not applicable,not ap…
72,Quentin,Lampsilis siliquoidea,mollusk,persistence,semi-natural (mesocosom),not reported,other,NA: Nearctic,qPCR,commercial kit,Qiagen DNeasy Blood and Tissue Kit,yes,Enzyme+Chemical,not reported,enzyme+temperature,no,not reported,AE buffer,no,not applicable,no,not applicable,2,44,100,other,filtration,0.4,polycarbonate track etch,not reported,freezing,Freezing,-20,14-56,not applicable,not appli…
72,Quentin,Lampsilis siliquoidea,mollusk,quantification,semi-natural (mesocosom),not reported,other,NA: Nearctic,qPCR,commercial kit,Qiagen DNeasy Blood and Tissue Kit,yes,Enzyme+Chemical,not reported,enzyme+temperature,no,not reported,AE buffer,no,not applicable,no,not applicable,1,18,100,other,filtration,0.4,polycarbonate track etch,not reported,freezing,Freezing,-20,14-56,not applicable,not ap…
72,Quentin,Lampsilis siliquoidea,mollusk,persistence,semi-natural (mesocosom),not reported,other,NA: Nearctic,qPCR,commercial kit,Qiagen DNeasy Blood and Tissue Kit,yes,Enzyme+Chemical,not reported,enzyme+temperature,no,not reported,AE buffer,no,not applicable,no,not applicable,1,34,100,other,filtration,0.4,polycarbonate track etch,not reported,freezing,Freezing,-20,14-56,not applicable,not appli…
72,Quentin,Lampsilis siliquoidea,mollusk,quantification,semi-natural (mesocosom),not reported,other,NA: Nearctic,qPCR,commercial kit,Qiagen DNeasy Blood and Tissue Kit,yes,Enzyme+Chemical,not reported,enzyme+temperature,no,not reported,AE buffer,no,not applicable,no,not applicable,1,12,100,other,filtration,0.4,polycarbonate track etch,not reported,freezing,Freezing,-20,14-56,not applicable,not ap…
72,Quentin,Lampsilis siliquoidea,mollusk,persistence,semi-natural (mesocosom),not reported,other,NA: Nearctic,qPCR,commercial kit,Qiagen DNeasy Blood and Tissue Kit,yes,Enzyme+Chemical,not reported,enzyme+temperature,no,not reported,AE buffer,no,not applicable,no,not applicable,1,20,100,other,filtration,0.4,polycarbonate track etch,not reported,freezing,Freezing,-20,14-56,not applicable,not appli…
72,Quentin,Lampsilis siliquoidea,mollusk,quantification,semi-natural (mesocosom),not reported,other,NA: Nearctic,qPCR,commercial kit,Qiagen DNeasy Blood and Tissue Kit,yes,Enzyme+Chemical,not reported,enzyme+temperature,no,not reported,AE buffer,no,not applicable,no,not applicable,1,18,100,other,filtration,0.4,polycarbonate track etch,not reported,freezing,Freezing,-20,14-56,not applicable,not ap…
72,Quentin,Lampsilis siliquoidea,mollusk,persistence,semi-natural (mesocosom),not reported,other,NA: Nearctic,qPCR,commercial kit,Qiagen DNeasy Blood and Tissue Kit,yes,Enzyme+Chemical,not reported,enzyme+temperature,no,not reported,AE buffer,no,not applicable,no,not applicable,1,34,100,other,filtration,0.4,polycarbonate track etch,not reported,freezing,Freezing,-20,14-56,not applicable,not appli…
72,Quentin,Lampsilis siliquoidea,mollusk,persistence,semi-natural (mesocosom),40,other,NA: Nearctic,qPCR,commercial kit,Qiagen DNeasy Blood and Tissue Kit,yes,Enzyme+Chemical,not reported,enzyme+temperature,no,not reported,AE buffer,no,not applicable,no,not applicable,1,44,100,other,filtration,0.4,polycarbonate track etch,not reported,freezing,Freezing,-20,14-56,not applicable,not applicable,not …
73,Quentin,Engraulis mordax,fish,quantification,semi-natural (mesocosom),5200,other,NA: Nearctic,qPCR,commercial kit,Qiagen DNeasy Blood and Tissue Kit,yes,Enzyme+Chemical,not reported,enzyme+temperature,no,not reported,AE buffer,no,not applicable,no,not applicable,1,30,250-500,cooling,filtration,0.2,polycarbonate track etch,47,freezing,Freezing,-20,juil-28,not applicable,not applicable,not appli…
73,Quentin,Engraulis mordax,fish,persistence,semi-natural (mesocosom),5200,other,NA: Nearctic,qPCR,commercial kit,Qiagen DNeasy Blood and Tissue Kit,yes,Enzyme+Chemical,not reported,enzyme+temperature,no,not reported,AE buffer,no,not applicable,no,not applicable,1,16,250-500,cooling,filtration,0.2,polycarbonate track etch,47,freezing,Freezing,-20,juil-28,not applicable,not applicable,not applicab…
73,Quentin,Sardinops sagax,fish,quantification,semi-natural (mesocosom),5200,other,NA: Nearctic,qPCR,commercial kit,Qiagen DNeasy Blood and Tissue Kit,yes,Enzyme+Chemical,not reported,enzyme+temperature,no,not reported,AE buffer,no,not applicable,no,not applicable,1,28,250-500,cooling,filtration,0.2,polycarbonate track etch,47,freezing,Freezing,-20,juil-28,not applicable,not applicable,not applic…
73,Quentin,Sardinops sagax,fish,persistence,semi-natural (mesocosom),5200,other,NA: Nearctic,qPCR,commercial kit,Qiagen DNeasy Blood and Tissue Kit,yes,Enzyme+Chemical,not reported,enzyme+temperature,no,not reported,AE buffer,no,not applicable,no,not applicable,1,22,250-500,cooling,filtration,0.2,polycarbonate track etch,47,freezing,Freezing,-20,juil-28,not applicable,not applicable,not applicabl…
73,Quentin,Scomber japonicas,fish,quantification,semi-natural (mesocosom),5200,other,NA: Nearctic,qPCR,commercial kit,Qiagen DNeasy Blood and Tissue Kit,yes,Enzyme+Chemical,not reported,enzyme+temperature,no,not reported,AE buffer,no,not applicable,no,not applicable,1,28,250-500,cooling,filtration,0.2,polycarbonate track etch,47,freezing,Freezing,-20,juil-28,not applicable,not applicable,not appl…
73,Quentin,Scomber japonicas,fish,persistence,semi-natural (mesocosom),5200,other,NA: Nearctic,qPCR,commercial kit,Qiagen DNeasy Blood and Tissue Kit,yes,Enzyme+Chemical,not reported,enzyme+temperature,no,not reported,AE buffer,no,not applicable,no,not applicable,1,22,250-500,cooling,filtration,0.2,polycarbonate track etch,47,freezing,Freezing,-20,juil-28,not applicable,not applicable,not applica…
73,Quentin,Sardinops sagax,fish,quantification,semi-natural (mesocosom),5200,other,NA: Nearctic,qPCR,commercial kit,Qiagen DNeasy Blood and Tissue Kit,yes,Enzyme+Chemical,not reported,enzyme+temperature,no,not reported,AE buffer,no,not applicable,no,not applicable,1,27,1000,other,filtration,10,polycarbonate track etch,47,freezing,Freezing,-20,not reported,not applicable,not applicable,not applica…
73,Quentin,Scomber japonicas,fish,quantification,semi-natural (mesocosom),5200,other,NA: Nearctic,qPCR,commercial kit,Qiagen DNeasy Blood and Tissue Kit,yes,Enzyme+Chemical,not reported,enzyme+temperature,no,not reported,AE buffer,no,not applicable,no,not applicable,1,27,1000,other,filtration,10,polycarbonate track etch,47,freezing,Freezing,-20,not reported,not applicable,not applicable,not appli…
73,Quentin,Sardinops sagax,fish,persistence,semi-natural (mesocosom),5200,other,NA: Nearctic,qPCR,commercial kit,Qiagen DNeasy Blood and Tissue Kit,yes,Enzyme+Chemical,not reported,enzyme+temperature,no,not reported,AE buffer,no,not applicable,no,not applicable,1,30,1000,other,filtration,10,polycarbonate track etch,47,freezing,Freezing,-20,not reported,not applicable,not applicable,not applicable…
73,Quentin,Scomber japonicas,fish,persistence,semi-natural (mesocosom),5200,other,NA: Nearctic,qPCR,commercial kit,Qiagen DNeasy Blood and Tissue Kit,yes,Enzyme+Chemical,not reported,enzyme+temperature,no,not reported,AE buffer,no,not applicable,no,not applicable,1,30,1000,other,filtration,10,polycarbonate track etch,47,freezing,Freezing,-20,not reported,not applicable,not applicable,not applicab…
73,Quentin,Sardinops sagax,fish,quantification,semi-natural (mesocosom),5200,other,NA: Nearctic,qPCR,commercial kit,Qiagen DNeasy Blood and Tissue Kit,yes,Enzyme+Chemical,not reported,enzyme+temperature,no,not reported,AE buffer,no,not applicable,no,not applicable,1,27,1000,other,filtration,1,polycarbonate track etch,47,freezing,Freezing,-20,not reported,not applicable,not applicable,not applicab…
73,Quentin,Scomber japonicas,fish,quantification,semi-natural (mesocosom),5200,other,NA: Nearctic,qPCR,commercial kit,Qiagen DNeasy Blood and Tissue Kit,yes,Enzyme+Chemical,not reported,enzyme+temperature,no,not reported,AE buffer,no,not applicable,no,not applicable,1,27,1000,other,filtration,1,polycarbonate track etch,47,freezing,Freezing,-20,not reported,not applicable,not applicable,not applic…
73,Quentin,Sardinops sagax,fish,persistence,semi-natural (mesocosom),5200,other,NA: Nearctic,qPCR,commercial kit,Qiagen DNeasy Blood and Tissue Kit,yes,Enzyme+Chemical,not reported,enzyme+temperature,no,not reported,AE buffer,no,not applicable,no,not applicable,1,30,1000,other,filtration,1,polycarbonate track etch,47,freezing,Freezing,-20,not reported,not applicable,not applicable,not applicable,…
73,Quentin,Scomber japonicas,fish,persistence,semi-natural (mesocosom),5200,other,NA: Nearctic,qPCR,commercial kit,Qiagen DNeasy Blood and Tissue Kit,yes,Enzyme+Chemical,not reported,enzyme+temperature,no,not reported,AE buffer,no,not applicable,no,not applicable,1,30,1000,other,filtration,1,polycarbonate track etch,47,freezing,Freezing,-20,not reported,not applicable,not applicable,not applicabl…
73,Quentin,Sardinops sagax,fish,quantification,semi-natural (mesocosom),5200,other,NA: Nearctic,qPCR,commercial kit,Qiagen DNeasy Blood and Tissue Kit,yes,Enzyme+Chemical,not reported,enzyme+temperature,no,not reported,AE buffer,no,not applicable,no,not applicable,1,27,250,other,filtration,0.2,polycarbonate track etch,47,freezing,Freezing,-20,not reported,not applicable,not applicable,not applica…
73,Quentin,Scomber japonicas,fish,quantification,semi-natural (mesocosom),5200,other,NA: Nearctic,qPCR,commercial kit,Qiagen DNeasy Blood and Tissue Kit,yes,Enzyme+Chemical,not reported,enzyme+temperature,no,not reported,AE buffer,no,not applicable,no,not applicable,1,27,250,other,filtration,0.2,polycarbonate track etch,47,freezing,Freezing,-20,not reported,not applicable,not applicable,not appli…
73,Quentin,Sardinops sagax,fish,persistence,semi-natural (mesocosom),5200,other,NA: Nearctic,qPCR,commercial kit,Qiagen DNeasy Blood and Tissue Kit,yes,Enzyme+Chemical,not reported,enzyme+temperature,no,not reported,AE buffer,no,not applicable,no,not applicable,1,30,250,other,filtration,0.2,polycarbonate track etch,47,freezing,Freezing,-20,not reported,not applicable,not applicable,not applicable…
73,Quentin,Scomber japonicas,fish,persistence,semi-natural (mesocosom),5200,other,NA: Nearctic,qPCR,commercial kit,Qiagen DNeasy Blood and Tissue Kit,yes,Enzyme+Chemical,not reported,enzyme+temperature,no,not reported,AE buffer,no,not applicable,no,not applicable,1,30,250,other,filtration,0.2,polycarbonate track etch,47,freezing,Freezing,-20,not reported,not applicable,not applicable,not applicab…
73,Quentin,Sardinops sagax,fish,quantification,semi-natural (mesocosom),5200,other,NA: Nearctic,qPCR,commercial kit,Qiagen DNeasy Blood and Tissue Kit,yes,Enzyme+Chemical,not reported,enzyme+temperature,no,not reported,AE buffer,no,not applicable,no,not applicable,1,27,20,ethanol/sodium acetate,precipitation,not applicable,not applicable,not applicable,not applicable,not applicable,not applicable…
73,Quentin,Scomber japonicas,fish,quantification,semi-natural (mesocosom),5200,other,NA: Nearctic,qPCR,commercial kit,Qiagen DNeasy Blood and Tissue Kit,yes,Enzyme+Chemical,not reported,enzyme+temperature,no,not reported,AE buffer,no,not applicable,no,not applicable,1,27,20,ethanol/sodium acetate,precipitation,not applicable,not applicable,not applicable,not applicable,not applicable,not applicab…
73,Quentin,Sardinops sagax,fish,persistence,semi-natural (mesocosom),5200,other,NA: Nearctic,qPCR,commercial kit,Qiagen DNeasy Blood and Tissue Kit,yes,Enzyme+Chemical,not reported,enzyme+temperature,no,not reported,AE buffer,no,not applicable,no,not applicable,1,30,20,ethanol/sodium acetate,precipitation,not applicable,not applicable,not applicable,not applicable,not applicable,not applicable,no…
73,Quentin,Scomber japonicas,fish,persistence,semi-natural (mesocosom),5200,other,NA: Nearctic,qPCR,commercial kit,Qiagen DNeasy Blood and Tissue Kit,yes,Enzyme+Chemical,not reported,enzyme+temperature,no,not reported,AE buffer,no,not applicable,no,not applicable,1,30,20,ethanol/sodium acetate,precipitation,not applicable,not applicable,not applicable,not applicable,not applicable,not applicable,…
73,Quentin,Sardinops sagax,fish,quantification,semi-natural (mesocosom),5200,other,NA: Nearctic,qPCR,commercial kit,Qiagen DNeasy Blood and Tissue Kit,yes,Enzyme+Chemical,not reported,enzyme+temperature,no,not reported,AE buffer,no,not applicable,no,not applicable,1,27,20,ethanol/sodium acetate,precipitation,not applicable,not applicable,not applicable,not applicable,not applicable,not applicable…
73,Quentin,Scomber japonicas,fish,quantification,semi-natural (mesocosom),5200,other,NA: Nearctic,qPCR,commercial kit,Qiagen DNeasy Blood and Tissue Kit,yes,Enzyme+Chemical,not reported,enzyme+temperature,no,not reported,AE buffer,no,not applicable,no,not applicable,1,27,20,ethanol/sodium acetate,precipitation,not applicable,not applicable,not applicable,not applicable,not applicable,not applicab…
73,Quentin,Sardinops sagax,fish,persistence,semi-natural (mesocosom),5200,other,NA: Nearctic,qPCR,commercial kit,Qiagen DNeasy Blood and Tissue Kit,yes,Enzyme+Chemical,not reported,enzyme+temperature,no,not reported,AE buffer,no,not applicable,no,not applicable,1,30,20,ethanol/sodium acetate,precipitation,not applicable,not applicable,not applicable,not applicable,not applicable,not applicable,no…
73,Quentin,Scomber japonicas,fish,persistence,semi-natural (mesocosom),5200,other,NA: Nearctic,qPCR,commercial kit,Qiagen DNeasy Blood and Tissue Kit,yes,Enzyme+Chemical,not reported,enzyme+temperature,no,not reported,AE buffer,no,not applicable,no,not applicable,1,30,20,ethanol/sodium acetate,precipitation,not applicable,not applicable,not applicable,not applicable,not applicable,not applicable,…
77,Quentin,Platichthys flesus,fish,persistence,artificial (microcosm),50,other,PA: Palearctic,qPCR,commercial kit,Qiagen DNeasy Blood and Tissue Kit,yes,Enzyme+Chemical,not reported,enzyme+temperature,no,not reported,AE buffer,no,not applicable,no,not applicable,1,19,400,other,filtration,0.45,nylon,47,freezing,Freezing,-20,not reported,not applicable,not applicable,not applicable,mitochondria,8,2…
77,Quentin,Gasterosteus aculeatus,fish,persistence,artificial (microcosm),50,other,PA: Palearctic,qPCR,commercial kit,Qiagen DNeasy Blood and Tissue Kit,yes,Enzyme+Chemical,not reported,enzyme+temperature,no,not reported,AE buffer,no,not applicable,no,not applicable,1,19,400,other,filtration,0.45,nylon,47,freezing,Freezing,-20,not reported,not applicable,not applicable,not applicable,mitochondria…
76,Quentin,Lepomis macrochirus,fish,detection,natural,not applicable,Freshwater (lentic),PA: Palearctic,qPCR,commercial kit,Qiagen DNeasy Blood and Tissue Kit,yes,Enzyme+Chemical,not reported,enzyme+temperature,no,not reported,AE buffer,no,not applicable,no,not applicable,70,1,1000,freezing,filtration,3,other,142,freezing,Freezing,-25,not reported,5000,Oct-20,not reported,mitochondria,8,20,0.9,0.…
44,Kristy,Ribeiroia ondatrae,other,quantification,natural,not applicable,other,NA: Nearctic,qPCR,unbranded,TRIzol,yes,Chemical,Phase separation,chemical,no,not reported,Nuclease free water,no,not applicable,no,not applicable,21,5,500,not applicable,filtration,3,cellulose nitrate,not reported,ethanol,Preservation buffer,not reported,not reported,not applicable,not applicable,not applicable,nucleus…
44,Kristy,Ribeiroia ondatrae,other,quantification,artificial (microcosm),1,other,not applicable,qPCR,unbranded,TRIzol,yes,Chemical,Phase separation,chemical,no,not reported,Nuclease free water,no,not applicable,no,not applicable,16,not reported,1000,not applicable,filtration,3,cellulose nitrate,not reported,ethanol,Preservation buffer,not reported,not reported,not applicable,not applicable,not ap…
50,Kristy,Daphnia longispina,crustacean,persistence,natural,not applicable,Freshwater (lotic),PA: Palearctic,endpoint PCR,unbranded,Phenol-Chloroform-Isoamyl,yes,Chemical,Phase separation,enzyme+temperature+chemical,no,8,AE buffer,yes,Chloroform,no,not applicable,12,1,900,freezing,filtration,0.7,glass fibre,25,not applicable,not applicable,not applicable,not applicable,not applicable,not applicab…
50,Kristy,Daphnia longispina,crustacean,persistence,natural,not applicable,Freshwater (lentic),PA: Palearctic,endpoint PCR,unbranded,Phenol-Chloroform-Isoamyl,yes,Chemical,Phase separation,enzyme+temperature+chemical,no,8,AE buffer,yes,Chloroform,no,not applicable,1,1,900,freezing,filtration,0.7,glass fibre,25,not applicable,not applicable,not applicable,not applicable,not applicable,not applicab…
50,Kristy,Daphnia longispina,crustacean,persistence,natural,not applicable,Freshwater (lotic),PA: Palearctic,endpoint PCR,unbranded,Phenol-Chloroform-Isoamyl,yes,Chemical,Phase separation,enzyme+temperature+chemical,no,8,AE buffer,yes,Chloroform,no,not applicable,12,1,900,freezing,filtration,0.7,glass fibre,25,not applicable,not applicable,not applicable,not applicable,not applicable,not applicab…
50,Kristy,Daphnia longispina,crustacean,persistence,natural,not applicable,Freshwater (lentic),PA: Palearctic,endpoint PCR,unbranded,Phenol-Chloroform-Isoamyl,yes,Chemical,Phase separation,enzyme+temperature+chemical,no,8,AE buffer,yes,Chloroform,no,not applicable,1,1,900,freezing,filtration,0.7,glass fibre,25,not applicable,not applicable,not applicable,not applicable,not applicable,not applicab…
50,Kristy,Unio tumidus,mollusk,persistence,natural,not applicable,Freshwater (lotic),PA: Palearctic,endpoint PCR,unbranded,Phenol-Chloroform-Isoamyl,yes,Chemical,Phase separation,enzyme+temperature+chemical,no,8,AE buffer,yes,Chloroform,no,not applicable,12,1,900,freezing,filtration,0.7,glass fibre,25,not applicable,not applicable,not applicable,not applicable,not applicable,not applicable,not ap…
50,Kristy,Unio tumidus,mollusk,persistence,natural,not applicable,Freshwater (lentic),PA: Palearctic,endpoint PCR,unbranded,Phenol-Chloroform-Isoamyl,yes,Chemical,Phase separation,enzyme+temperature+chemical,no,8,AE buffer,yes,Chloroform,no,not applicable,1,1,900,freezing,filtration,0.7,glass fibre,25,not applicable,not applicable,not applicable,not applicable,not applicable,not applicable,not ap…
50,Kristy,Unio tumidus,mollusk,persistence,natural,not applicable,Freshwater (lotic),PA: Palearctic,endpoint PCR,unbranded,Phenol-Chloroform-Isoamyl,yes,Chemical,Phase separation,enzyme+temperature+chemical,no,8,AE buffer,yes,Chloroform,no,not applicable,12,1,900,freezing,filtration,0.7,glass fibre,25,not applicable,not applicable,not applicable,not applicable,not applicable,not applicable,not ap…
50,Kristy,Unio tumidus,mollusk,persistence,natural,not applicable,Freshwater (lentic),PA: Palearctic,endpoint PCR,unbranded,Phenol-Chloroform-Isoamyl,yes,Chemical,Phase separation,enzyme+temperature+chemical,no,8,AE buffer,yes,Chloroform,no,not applicable,1,1,900,freezing,filtration,0.7,glass fibre,25,not applicable,not applicable,not applicable,not applicable,not applicable,not applicable,not ap…
43,Kristy,Esox lucius,fish,detection,artificial (microcosm),75.7,other,not applicable,qPCR,not reported,not reported,not reported,not reported,not reported,not reported,not reported,not reported,not reported,not reported,not reported,not reported,not reported,1,1,not reported,not reported,not reported,not reported,not reported,not reported,not reported,not reported,not reported,not reported,not r…
45,Kristy,Hypophthalmichthys molitrix,fish,detection,natural,not applicable,Freshwater (lotic),NA: Nearctic,qPCR,commercial kit,Qiagen DNeasy Blood and Tissue Kit,yes,Enzyme+Chemical,not reported,enzyme+temperature+chemical,no,not reported,AE buffer,no,not applicable,no,not applicable,1,120,2000,freezing,filtration,1.5,glass fibre,not reported,freezing,Freezing,-80,not reported,not applicable,not…
45,Kristy,Hypophthalmichthys molitrix,fish,detection,natural,not applicable,Freshwater (lotic),NA: Nearctic,endpoint PCR,commercial kit,Qiagen DNeasy Blood and Tissue Kit,yes,Enzyme+Chemical,not reported,enzyme+temperature+chemical,no,not reported,AE buffer,no,not applicable,no,not applicable,1,120,2000,freezing,filtration,1.5,glass fibre,not reported,freezing,Freezing,-80,not reported,not applic…
45,Kristy,Hypophthalmichthys molitrix,fish,detection,natural,not applicable,Freshwater (lotic),NA: Nearctic,qPCR,commercial kit,MO BIO PowerWater DNA Isolation Kit,yes,Mechanical+Chemical,Chemical flocculation,other,no,not reported,not reported,yes,not reported,no,not applicable,1,120,2000,freezing,filtration,1.5,glass fibre,not reported,freezing,Freezing,-80,not reported,not applicable,not appli…
45,Kristy,Hypophthalmichthys molitrix,fish,detection,natural,not applicable,Freshwater (lotic),NA: Nearctic,endpoint PCR,commercial kit,MO BIO PowerWater DNA Isolation Kit,yes,Mechanical+Chemical,Chemical flocculation,other,no,not reported,not reported,yes,not reported,no,not applicable,1,120,2000,freezing,filtration,1.5,glass fibre,not reported,freezing,Freezing,-80,not reported,not applicable,n…
47,Kristy,Salvelinus fontinalis,fish,persistence,natural,not applicable,Freshwater (lotic),NA: Nearctic,qPCR,commercial kit,MO BIO PowerWater DNA Isolation Kit,yes,Mechanical+Chemical,Chemical flocculation,other,no,not reported,TE buffer,yes,not reported,no,not applicable,18,1,6000,not applicable,filtration,1.5,glass fibre,not reported,freezing,Freezing,-20,not reported,not applicable,not applica…
47,Kristy,Salvelinus fontinalis,fish,persistence,natural,not applicable,Freshwater (lotic),NA: Nearctic,qPCR,commercial kit,MO BIO PowerWater DNA Isolation Kit,yes,Mechanical+Chemical,Chemical flocculation,other,no,not reported,TE buffer,yes,not reported,no,not applicable,18,1,6000,not applicable,filtration,1.5,glass fibre,not reported,freezing,Freezing,-20,not reported,not applicable,not applica…
48,Kristy,Cyprinus carpio,fish,detection,natural,not applicable,Freshwater (lentic),NA: Nearctic,qPCR,commercial kit,Qiagen QIAamp DNA Stool Mini Kit (human DNA protocol),yes,Enzyme+Chemical,Chemical flocculation,enzyme+temperature+chemical,no,not reported,ATE buffer,yes,not reported,yes,Promega Wizard Genomic DNA Purification Kit,24,1,1000,cooling,filtration,1.5,glass fibre,not reported,freezing…
49,Kristy,Python bivittatus,reptile,detection,natural,not applicable,other,NT: Neotropic,endpoint PCR,commercial kit,Qiagen QIAamp DNA Micro Kit,yes,Enzyme+Chemical,not reported,enzyme+temperature+chemical,no,not reported,AE buffer,no,not applicable,no,not applicable,6,10,50,freezing,precipitation,not applicable,not applicable,not applicable,not applicable,not applicable,not applicable,not applic…
56,Kristy,Palaemon paucidens,crustacean,detection,natural,not applicable,Freshwater (lentic),PA: Palearctic,qPCR,commercial kit,Qiagen DNeasy Blood and Tissue Kit,yes,Enzyme+Chemical,not reported,enzyme+temperature+chemical,no,not reported,AE buffer,no,not applicable,no,not applicable,67,1,1000,BAC,filtration,0.7,glass fibre,47,freezing,Freezing,-20,not reported,not applicable,not applicable,not …
57,Kristy,Margaritifera margaritifera,mollusk,persistence,natural,not applicable,Freshwater (lotic),PA: Palearctic,ddPCR,commercial kit,Qiagen DNeasy Blood and Tissue Kit,yes,Enzyme+Chemical,not reported,enzyme+temperature+chemical,no,not reported,AE buffer,no,not applicable,no,not applicable,14,3,1000,not applicable,filtration,0.45,other,not reported,lysis buffer,Preservation buffer,room tempera…
58,Kristy,Pseudorasbora parva,fish,detection,natural,not applicable,Freshwater (lentic),PA: Palearctic,qPCR,commercial kit,Qiagen DNeasy Blood and Tissue Kit (blood spot protocol),yes,Enzyme+Chemical,not reported,enzyme+temperature+chemical,no,not reported,AE buffer,no,not applicable,no,not applicable,6,1,750,cooling,filtration,not reported,not reported,not reported,not reported,not reported,not …
58,Kristy,Pseudorasbora parva,fish,detection,natural,not applicable,Freshwater (lentic),PA: Palearctic,qPCR,commercial kit,Qiagen DNeasy PowerLyzer PowerSoil Kit,yes,Mechanical+Chemical,Chemical flocculation,other,yes,not reported,not reported,yes,not reported,no,not applicable,6,1,15,ethanol/sodium acetate,precipitation,not applicable,not applicable,not applicable,not applicable,not applicable,n…
59,Kristy,Cryptobranchus alleganiensis alleganiensis,amphibian,detection,natural,not applicable,Freshwater (lotic),NA: Nearctic,qPCR,commercial kit,Qiagen QIAshredder/DNeasy Blood and Tissue Kit,yes,Enzyme+Chemical,not reported,enzyme+temperature+chemical,no,not reported,AE buffer,no,not applicable,yes,Zymo OneStep PCR Inhibitor Removal Kit,22,1,1000,not applicable,filtration,0.45,cellulose nitra…
60,Kristy,Entosphenus tridentatus,fish,detection,natural,not applicable,Freshwater (lotic),NA: Nearctic,qPCR,commercial kit,Qiagen QIAshredder/DNeasy Blood and Tissue Kit,yes,Enzyme+Chemical,not reported,enzyme+temperature+chemical,no,not reported,AE buffer,no,not applicable,yes,Zymo OneStep PCR Inhibitor Removal Kit,10,3,1000,cooling,filtration,0.45,cellulose nitrate,0.45,ethanol+freezing,Preser…
61,Kristy,Oncorhynchus mykiss,fish,detection,semi-natural (mesocosom),5,other,NA: Nearctic,qPCR,unbranded,ATL buffer and Proteinase K followed by homebrew soil protocol,yes,not reported,not reported,enzyme+temperature+chemical,yes,not reported,not reported,yes,not reported,no,not applicable,3,15,5000,other,filtration,1.5,glass fibre,47,silica+cooling,Dry,-20,not reported,not applicable,not applic…
61,Kristy,Oncorhynchus mykiss,fish,detection,semi-natural (mesocosom),1000,other,NA: Nearctic,qPCR,unbranded,ATL buffer and Proteinase K followed by homebrew soil protocol,yes,not reported,not reported,enzyme+temperature+chemical,yes,not reported,not reported,yes,not reported,no,not applicable,3,15,5000,other,filtration,1.5,glass fibre,47,silica+cooling,Dry,-20,not reported,not applicable,not app…
61,Kristy,Oncorhynchus mykiss,fish,detection,semi-natural (mesocosom),2000,other,NA: Nearctic,qPCR,unbranded,ATL buffer and Proteinase K followed by homebrew soil protocol,yes,not reported,not reported,enzyme+temperature+chemical,yes,not reported,not reported,yes,not reported,no,not applicable,3,15,5000,other,filtration,1.5,glass fibre,47,silica+cooling,Dry,-20,not reported,not applicable,not app…
61,Kristy,Oncorhynchus mykiss,fish,detection,semi-natural (mesocosom),5,other,NA: Nearctic,qPCR,unbranded,ATL buffer and Proteinase K followed by homebrew soil protocol,yes,not reported,not reported,enzyme+temperature+chemical,yes,not reported,not reported,yes,not reported,no,not applicable,3,15,"10000, 20000",other,filtration,8,glass fibre,32,ethanol+freezing,Preservation buffer,-20,not reported…
61,Kristy,Oncorhynchus mykiss,fish,detection,semi-natural (mesocosom),1000,other,NA: Nearctic,qPCR,unbranded,ATL buffer and Proteinase K followed by homebrew soil protocol,yes,not reported,not reported,enzyme+temperature+chemical,yes,not reported,not reported,yes,not reported,no,not applicable,3,15,"10000, 20000",other,filtration,8,glass fibre,32,ethanol+freezing,Preservation buffer,-20,not repor…
61,Kristy,Oncorhynchus mykiss,fish,detection,semi-natural (mesocosom),2000,other,NA: Nearctic,qPCR,unbranded,ATL buffer and Proteinase K followed by homebrew soil protocol,yes,not reported,not reported,enzyme+temperature+chemical,yes,not reported,not reported,yes,not reported,no,not applicable,3,15,"10000, 20000",other,filtration,8,glass fibre,32,ethanol+freezing,Preservation buffer,-20,not repor…
61,Kristy,Salvelinus confluentus,fish,detection,natural,not applicable,Freshwater (lotic),NA: Nearctic,qPCR,unbranded,ATL buffer and Proteinase K followed by homebrew soil protocol,yes,not reported,not reported,enzyme+temperature+chemical,yes,not reported,not reported,yes,not reported,no,not applicable,3,10,5000,other,filtration,1.5,glass fibre,47,silica+cooling,Dry,-20,not reported,not applicabl…
61,Kristy,Salvelinus confluentus,fish,detection,natural,not applicable,Freshwater (lotic),NA: Nearctic,qPCR,unbranded,ATL buffer and Proteinase K followed by homebrew soil protocol,yes,not reported,not reported,enzyme+temperature+chemical,yes,not reported,not reported,yes,not reported,no,not applicable,3,10,"15000, 30000",other,filtration,8,glass fibre,32,ethanol+freezing,Preservation buffer,-20,…
62,Kristy,Hynobius vandenburghi,amphibian,detection,natural,not applicable,Freshwater (lentic),PA: Palearctic,endpoint PCR,commercial kit,Qiagen DNeasy Blood and Tissue Kit,yes,Enzyme+Chemical,not reported,enzyme+temperature+chemical,no,not reported,AE buffer,no,not applicable,no,not applicable,5,1,1000,not reported,filtration,0.7,glass fibre,47,not reported,not reported,not reported,not reported…
1,Lynsey,Thaleichthys pacificus,fish,quantification,natural,not applicable,Freshwater (lotic),NA: Nearctic,ddPCR,commercial kit,Qiagen DNeasy Blood and Tissue Kit,yes,Enzyme+Chemical,not reported,enzyme+temperature,no,not reported,AE buffer,no,not applicable,no,not applicable,1,3,1000,other,filtration,0.45,cellulose nitrate,47,ethanol,Preservation buffer,4,not reported,not applicable,not applicab…
2,Lynsey,Alburnoides bipunctatus,fish,detection,natural,not applicable,Freshwater (lotic),PA: Palearctic,qPCR,unbranded,Modified phenol-chloroform-alcohol method (Wittwer et al. 2018),yes,Chemical,Phase separation,enzyme+temperature+chemical,no,not reported,TE buffer,yes,Chloroform,no,Dilution,115,not reported,1000-10000,other,filtration,2,glass fibre,47,freezing,Freezing,-20,not reported,not app…
3,Lynsey,Oncorhynchus kisutch,fish,detection,natural,not applicable,Freshwater (lotic),NT: Neotropic,qPCR,commercial kit,Qiagen QIAshredder/DNeasy Blood and Tissue Kit,yes,Enzyme+Chemical,not reported,enzyme+temperature,no,not reported,AE buffer,no,not applicable,no,Dilution,5,1,1000,other,filtration,0.45,cellulose nitrate,not reported,freezing,Freezing,-80,not reported,not applicable,not applica…
3,Lynsey,Oncorhynchus kisutch,fish,detection,natural,not applicable,Freshwater (lotic),NT: Neotropic,qPCR,commercial kit,Qiagen QIAshredder/DNeasy Blood and Tissue Kit,yes,Enzyme+Chemical,not reported,enzyme+temperature,no,not reported,AE buffer,no,not applicable,no,Dilution,1,2,1000,other,filtration,0.45,cellulose nitrate,not reported,freezing,Freezing,-80,not reported,not applicable,not applica…
4,Lynsey,Salvelinus fontinalis,fish,quantification,natural,not applicable,Freshwater (lentic),NA: Nearctic,qPCR,commercial kit,Qiagen PowerWater Sterivex DNA Isolation Kit,yes,Mechanical+Chemical,Chemical flocculation,temperature+chemical+mechanical,no,not reported,EB solution,yes,Solution IRS,no,not applicable,1,9,500-4000,other,filtration,not reported,not reported,not reported,freezing,Freezing…
4,Lynsey,Salvelinus fontinalis,fish,quantification,natural,not applicable,Freshwater (lentic),NA: Nearctic,qPCR,commercial kit,Qiagen PowerWater Sterivex DNA Isolation Kit,yes,Mechanical+Chemical,Chemical flocculation,temperature+chemical+mechanical,no,not reported,EB solution,yes,Solution IRS,no,not applicable,1,9,500-4000,other,filtration,not reported,not reported,not reported,freezing,Freezing…
4,Lynsey,Salvelinus fontinalis,fish,quantification,natural,not applicable,Freshwater (lotic),NA: Nearctic,qPCR,commercial kit,Qiagen PowerWater Sterivex DNA Isolation Kit,yes,Mechanical+Chemical,Chemical flocculation,temperature+chemical+mechanical,no,not reported,EB solution,yes,Solution IRS,no,not applicable,1,18,500-4000,other,filtration,not reported,not reported,not reported,freezing,Freezing…
4,Lynsey,Salvelinus fontinalis,fish,quantification,natural,not applicable,Freshwater (lotic),NA: Nearctic,qPCR,commercial kit,Qiagen PowerWater Sterivex DNA Isolation Kit,yes,Mechanical+Chemical,Chemical flocculation,temperature+chemical+mechanical,no,not reported,EB solution,yes,Solution IRS,no,not applicable,1,30,500-4000,other,filtration,not reported,not reported,not reported,freezing,Freezing…
4,Lynsey,Oncorhynchus mykisss,fish,quantification,natural,not applicable,Freshwater (lotic),NA: Nearctic,qPCR,commercial kit,Qiagen PowerWater Sterivex DNA Isolation Kit,yes,Mechanical+Chemical,Chemical flocculation,temperature+chemical+mechanical,no,not reported,EB solution,yes,Solution IRS,no,not applicable,5,20,1000-8000,other,filtration,not reported,not reported,not reported,freezing,Freezing…
4,Lynsey,Micropterus salmoides,fish,quantification,natural,not applicable,Freshwater (lotic),NA: Nearctic,qPCR,commercial kit,Qiagen PowerWater Sterivex DNA Isolation Kit,yes,Mechanical+Chemical,Chemical flocculation,temperature+chemical+mechanical,no,not reported,EB solution,yes,Solution IRS,no,not applicable,6,24,1000-8000,other,filtration,not reported,not reported,not reported,freezing,Freezin…
5,Lynsey,Alburnus mento,fish,quantification,natural,not applicable,Freshwater (lotic),PA: Palearctic,endpoint PCR,commercial kit,Qiagen DNeasy Blood and Tissue Kit,yes,Enzyme+Chemical,not reported,enzyme+temperature,no,8,TE buffer,no,not applicable,no,not applicable,1,2,2000,not reported,filtration,1.2,glass fibre,47,freezing,Freezing,-20,not reported,not applicable,not applicable,not applicable,…
5,Lynsey,Alburnus mento,fish,quantification,natural,not applicable,Freshwater (lotic),PA: Palearctic,ddPCR,commercial kit,Qiagen DNeasy Blood and Tissue Kit,yes,Enzyme+Chemical,not reported,enzyme+temperature,no,8,TE buffer,no,not applicable,no,not applicable,1,2,2000,not reported,filtration,1.2,glass fibre,47,freezing,Freezing,-20,not reported,not applicable,not applicable,not applicable,mitocho…
5,Lynsey,Vimba vimba,fish,quantification,natural,not applicable,Freshwater (lotic),PA: Palearctic,endpoint PCR,commercial kit,Qiagen DNeasy Blood and Tissue Kit,yes,Enzyme+Chemical,not reported,enzyme+temperature,no,8,TE buffer,no,not applicable,no,not applicable,1,2,2000,not reported,filtration,1.2,glass fibre,47,freezing,Freezing,-20,not reported,not applicable,not applicable,not applicable,mit…
5,Lynsey,Vimba vimba,fish,quantification,natural,not applicable,Freshwater (lotic),PA: Palearctic,ddPCR,commercial kit,Qiagen DNeasy Blood and Tissue Kit,yes,Enzyme+Chemical,not reported,enzyme+temperature,no,8,TE buffer,no,not applicable,no,not applicable,1,2,2000,not reported,filtration,1.2,glass fibre,47,freezing,Freezing,-20,not reported,not applicable,not applicable,not applicable,mitochondr…
6,Lynsey,Isogenus nubecula,insect,quantification,natural,not applicable,Freshwater (lotic),PA: Palearctic,qPCR,commercial kit,Qiagen DNeasy Blood and Tissue Kit,yes,Enzyme+Chemical,not reported,enzyme+temperature,no,not reported,AE buffer,no,not applicable,no,not applicable,12,3,1000,other,filtration,0.45,other,170,freezing,Freezing,-80,not reported,not applicable,not applicable,not applicable,mi…
6,Lynsey,Isogenus nubecula,insect,quantification,natural,not applicable,Freshwater (lotic),PA: Palearctic,ddPCR,commercial kit,Qiagen DNeasy Blood and Tissue Kit,yes,Enzyme+Chemical,not reported,enzyme+temperature,no,not reported,AE buffer,no,not applicable,no,not applicable,12,3,1000,other,filtration,0.45,other,170,freezing,Freezing,-80,not reported,not applicable,not applicable,not applicable,m…
7,Lynsey,Meda fulgida,fish,quantification,natural,not applicable,Freshwater (lotic),NA: Nearctic,qPCR,commercial kit,Qiagen DNeasy Blood and Tissue Kit,yes,Enzyme+Chemical,not reported,enzyme+temperature,no,not reported,AE buffer,no,not applicable,yes,Zymo OneStep PCR Inhibitor Removal Kit,7,01-Nov,5000,other,filtration,1.5,glass fibre,not reported,silica,Dry,-20,not reported,not applicable,not a…
7,Lynsey,Meda fulgida,fish,persistence,natural,not applicable,Freshwater (lotic),NA: Nearctic,qPCR,commercial kit,Qiagen DNeasy Blood and Tissue Kit,yes,Enzyme+Chemical,not reported,enzyme+temperature,no,not reported,AE buffer,no,not applicable,yes,Zymo OneStep PCR Inhibitor Removal Kit,2,18,5000,other,filtration,1.5,glass fibre,not reported,silica,Dry,-20,not reported,not applicable,not applicab…
7,Lynsey,Meda fulgida,fish,quantification,natural,not applicable,Freshwater (lotic),NA: Nearctic,qPCR,commercial kit,Qiagen DNeasy Blood and Tissue Kit,yes,Enzyme+Chemical,not reported,enzyme+temperature,no,not reported,AE buffer,no,not applicable,yes,Zymo OneStep PCR Inhibitor Removal Kit,2,3,5000,other,filtration,1.5,glass fibre,not reported,silica,Dry,-20,not reported,not applicable,not applic…
7,Lynsey,Rhinichthys cobitis,fish,quantification,natural,not applicable,Freshwater (lotic),NA: Nearctic,qPCR,commercial kit,Qiagen DNeasy Blood and Tissue Kit,yes,Enzyme+Chemical,not reported,enzyme+temperature,no,not reported,AE buffer,no,not applicable,yes,Zymo OneStep PCR Inhibitor Removal Kit,7,01-Nov,5000,other,filtration,1.5,glass fibre,not reported,silica,Dry,-20,not reported,not applicabl…
7,Lynsey,Rhinichthys cobitis,fish,persistence,natural,not applicable,Freshwater (lotic),NA: Nearctic,qPCR,commercial kit,Qiagen DNeasy Blood and Tissue Kit,yes,Enzyme+Chemical,not reported,enzyme+temperature,no,not reported,AE buffer,no,not applicable,yes,Zymo OneStep PCR Inhibitor Removal Kit,2,18,5000,other,filtration,1.5,glass fibre,not reported,silica,Dry,-20,not reported,not applicable,not a…
8,Lynsey,Cyprinus carpio,fish,quantification,natural,not applicable,Freshwater (lentic),AA: Australasia,qPCR,commercial kit,MO BIO PowerWater DNA Isolation Kit,yes,Mechanical+Chemical,Chemical flocculation,temperature+mechanical,no,not reported,PW6 buffer,yes,PW2 buffer,no,not applicable,12,8,1000,cooling,filtration,1.2,glass fibre,47,freezing,Freezing,-20,not reported,not applicable,not applicab…
8,Lynsey,Cyprinus carpio,fish,quantification,natural,not applicable,Freshwater (lentic),AA: Australasia,qPCR,commercial kit,MO BIO PowerWater DNA Isolation Kit,yes,Mechanical+Chemical,Chemical flocculation,temperature+mechanical,no,not reported,PW6 buffer,yes,PW2 buffer,no,not applicable,7,Apr-21,1000,cooling,filtration,1.2,glass fibre,47,freezing,Freezing,-20,not reported,not applicable,not appl…
8,Lynsey,Cyprinus carpio,fish,quantification,natural,not applicable,Freshwater (lentic),AA: Australasia,qPCR,commercial kit,MO BIO PowerWater DNA Isolation Kit,yes,Mechanical+Chemical,Chemical flocculation,temperature+mechanical,no,not reported,PW6 buffer,yes,PW2 buffer,no,not applicable,5,Apr-21,1000,cooling,filtration,1.2,glass fibre,47,freezing,Freezing,-20,not reported,not applicable,not appl…
9,Lynsey,Pacifastacus leniusculus,crustacean,quantification,natural,not applicable,Freshwater (lotic),IM: Indomalaya,qPCR,commercial kit,Qiagen DNeasy Blood and Tissue Kit,yes,Enzyme+Chemical,not reported,enzyme+temperature,no,not reported,AE buffer,no,not applicable,no,not applicable,17,02-Apr,1000,cooling,filtration,0.7,glass fibre,47,freezing,Freezing,-25,not reported,not applicable,not applic…
9,Lynsey,Cambaroides japonicus.,crustacean,quantification,natural,not applicable,Freshwater (lotic),IM: Indomalaya,qPCR,commercial kit,Qiagen DNeasy Blood and Tissue Kit,yes,Enzyme+Chemical,not reported,enzyme+temperature,no,not reported,AE buffer,no,not applicable,no,not applicable,17,02-Apr,1000,cooling,filtration,0.7,glass fibre,47,freezing,Freezing,-25,not reported,not applicable,not applicab…
10,Lynsey,Daphnia magna,crustacean,persistence,artificial (microcosm),10,other,not applicable,qPCR,commercial kit,Qiagen DNeasy Blood and Tissue Kit,yes,Enzyme+Chemical,not reported,enzyme+temperature,no,not reported,AE buffer,no,not applicable,no,not applicable,3,6,500,other,filtration,mixed,not reported,not reported,freezing,Freezing,-20,not reported,not applicable,not applicable,not applicable…
10,Lynsey,Daphnia magna,crustacean,persistence,artificial (microcosm),10,other,not applicable,qPCR,commercial kit,Qiagen DNeasy Blood and Tissue Kit,yes,Enzyme+Chemical,not reported,enzyme+temperature,no,not reported,AE buffer,no,not applicable,no,not applicable,3,6,500,freezing,precipitation,not applicable,not applicable,not applicable,freezing,Freezing,-20,not reported,not reported,30,not repor…
11,Lynsey,Neophocaena asiaeorientalis asiaeorientalis,mammal,quantification,natural,not applicable,Freshwater (lotic),IM: Indomalaya,qPCR,commercial kit,Omega Bio-Tek E.Z.N.A. Water DNA Kit,yes,Mechanical+Chemical,Chemical flocculation,temperature+mechanical,no,not reported,Elution buffer,yes,P2 buffer,no,not applicable,18,6,1000,other,filtration,5,nylon,47,ethanol,Preservation buffer,-20,not rep…
11,Lynsey,Neophocaena asiaeorientalis asiaeorientalis,mammal,quantification,natural,not applicable,Freshwater (lotic),IM: Indomalaya,qPCR,commercial kit,Omega Bio-Tek E.Z.N.A. Water DNA Kit,yes,Mechanical+Chemical,Chemical flocculation,temperature+mechanical,no,not reported,Elution buffer,yes,P2 buffer,no,not applicable,11,6,1000,other,filtration,5,nylon,47,ethanol,Preservation buffer,-20,not rep…
12,Lynsey,Dreissena polymorpha,mollusk,quantification,natural,not applicable,Freshwater (lotic),PA: Palearctic,qPCR,commercial kit,Qiagen DNeasy PowerWater Kit,yes,Mechanical+Chemical,Chemical flocculation,other,no,not reported,AE buffer,yes,Solution IRS,no,not applicable,32,3,500,cooling,filtration,1.2,cellulose nitrate,not reported,freezing,Freezing,-4,not reported,not applicable,not applicable…
12,Lynsey,Dreissena polymorpha,mollusk,quantification,natural,not applicable,Freshwater (lentic),PA: Palearctic,qPCR,commercial kit,Qiagen DNeasy PowerWater Kit,yes,Mechanical+Chemical,Chemical flocculation,other,no,not reported,AE buffer,yes,Solution IRS,no,not applicable,2,03-May,500,cooling,filtration,1.2,cellulose nitrate,not reported,freezing,Freezing,-4,not reported,not applicable,not appli…
13,Lynsey,Pacifastacus leniusculus,crustacean,quantification,natural,not applicable,Freshwater (lentic),PA: Palearctic,qPCR,unbranded,CTAB with Phenol-Chloroform-Isoamyl,yes,Chemical,Phase separation,enzyme+temperature+chemical,no,not reported,TE buffer,yes,Chloroform,yes,Dilution,16,3,1000-10000,other,filtration,2,glass fibre,47,freezing,Freezing,-20,not reported,not applicable,not applicable,no…
13,Lynsey,Astacus astacus,crustacean,quantification,natural,not applicable,Freshwater (lentic),PA: Palearctic,qPCR,unbranded,CTAB with Phenol-Chloroform-Isoamyl,yes,Chemical,Phase separation,enzyme+temperature+chemical,no,not reported,TE buffer,yes,Chloroform,yes,Dilution,16,3,1000-10000,other,filtration,2,glass fibre,47,freezing,Freezing,-20,not reported,not applicable,not applicable,not applica…
14,Lynsey,Hypophthalmichthys molitrix,fish,quantification,natural,not applicable,Freshwater (lotic),NA: Nearctic,qPCR,commercial kit,MP Biomedicals FastDNA SPIN Kit,yes,not reported,not reported,mechanical,yes,not reported,DES Elution Solution,yes,PPS,yes,Zymo OneStep PCR Inhibitor Removal Kit+Dilution,23,May-23,2000,cooling,filtration,1.5,glass fibre,47,freezing,Freezing,-80,not reported,not app…
15,Lynsey,Dreissena spp.,mollusk,quantification,natural,not applicable,Freshwater (lentic),NA: Nearctic,qPCR,unbranded,Phenol-Chloroform-Isoamyl,yes,Chemical,Phase separation,temperature+chemical,no,not reported,TE buffer,yes,Chloroform,no,not applicable,100,1,500,other,precipitation,not applicable,not applicable,not applicable,not applicable,not applicable,not applicable,not applicable,9000,30,n…
16,Lynsey,Eucyclogobius newberryi,fish,quantification,natural,not applicable,Brackish (estuary),NA: Nearctic,qPCR,commercial kit,Qiagen DNeasy Blood and Tissue Kit,yes,Enzyme+Chemical,not reported,enzyme+temperature,no,not reported,AE buffer,no,not applicable,no,not applicable,197,01-juin,2000,cooling,filtration,3,polycarbonate track etch,47,freezing,Freezing,-20,60,not applicable,not applicable,…
16,Lynsey,Eucyclogobius kristinae,fish,quantification,natural,not applicable,Brackish (estuary),NA: Nearctic,qPCR,commercial kit,Qiagen DNeasy Blood and Tissue Kit,yes,Enzyme+Chemical,not reported,enzyme+temperature,no,not reported,AE buffer,no,not applicable,no,not applicable,197,01-juin,2000,cooling,filtration,3,polycarbonate track etch,47,freezing,Freezing,-20,60,not applicable,not applicable,…
17,Lynsey,Pacifastacus leniusculus,crustacean,detection,natural,not applicable,Freshwater (lotic),PA: Palearctic,qPCR,commercial kit,Qiagen DNeasy PowerLyzer PowerSoil Kit,yes,Mechanical+Chemical,Chemical flocculation,mechanical,yes,not reported,Solution C6,yes,Solution C3,no,not applicable,14,6,15,ethanol/sodium acetate,precipitation,not applicable,not applicable,not applicable,not applicable,no…
17,Lynsey,Pacifastacus leniusculus,crustacean,detection,natural,not applicable,Freshwater (lotic),PA: Palearctic,qPCR,commercial kit,Qiagen DNeasy PowerLyzer PowerSoil Kit,yes,Mechanical+Chemical,Chemical flocculation,mechanical,yes,not reported,Solution C6,yes,Solution C3,no,not applicable,11,6,15,ethanol/sodium acetate,precipitation,not applicable,not applicable,not applicable,not applicable,no…
17,Lynsey,Eriocheir sinensis,crustacean,detection,natural,not applicable,Freshwater (lotic),PA: Palearctic,qPCR,commercial kit,Qiagen DNeasy PowerLyzer PowerSoil Kit,yes,Mechanical+Chemical,Chemical flocculation,mechanical,yes,not reported,Solution C6,yes,Solution C3,no,not applicable,14,6,15,ethanol/sodium acetate,precipitation,not applicable,not applicable,not applicable,not applicable,not appl…
17,Lynsey,Eriocheir sinensis,crustacean,detection,natural,not applicable,Freshwater (lotic),PA: Palearctic,qPCR,commercial kit,Qiagen DNeasy PowerLyzer PowerSoil Kit,yes,Mechanical+Chemical,Chemical flocculation,mechanical,yes,not reported,Solution C6,yes,Solution C3,no,not applicable,11,6,15,ethanol/sodium acetate,precipitation,not applicable,not applicable,not applicable,not applicable,not appl…
18,Lynsey,Schistosoma mansoni,other,persistence,artificial (microcosm),4,other,not applicable,qPCR,commercial kit,Qiagen DNeasy Blood and Tissue Kit,yes,Enzyme+Chemical,not reported,enzyme+temperature,no,not reported,AE buffer,no,not applicable,no,not applicable,4,not reported,not reported,ethanol/sodium acetate,precipitation,not applicable,not applicable,not applicable,not applicable,not applica…
18,Lynsey,Schistosoma mansoni,other,quantification,artificial (microcosm),4,other,not applicable,qPCR,commercial kit,Qiagen DNeasy Blood and Tissue Kit,yes,Enzyme+Chemical,not reported,enzyme+temperature,no,not reported,AE buffer,no,not applicable,no,not applicable,3,3,not reported,other,filtration,12,not reported,not reported,not reported,not reported,not reported,not reported,5000,45,not report…
18,Lynsey,Schistosoma mansoni,other,quantification,artificial (microcosm),4,other,not applicable,qPCR,commercial kit,Qiagen DNeasy Blood and Tissue Kit,yes,Enzyme+Chemical,not reported,enzyme+temperature,no,not reported,AE buffer,no,not applicable,no,not applicable,3,3,not reported,ethanol/sodium acetate,precipitation,not applicable,not applicable,not applicable,not applicable,not applicable,not …
18,Lynsey,Schistosoma mansoni,other,detection,natural,not applicable,Freshwater (lotic),AT: Afrotropic,qPCR,commercial kit,Qiagen DNeasy Blood and Tissue Kit,yes,Enzyme+Chemical,not reported,enzyme+temperature,no,not reported,AE buffer,no,not applicable,no,not applicable,5,3,1000,cooling,filtration,0.22,other,170,RNAlater,Preservation buffer,-20,not reported,not applicable,not applicable,not appl…
18,Lynsey,Schistosoma mansoni,other,detection,natural,not applicable,Freshwater (lentic),AT: Afrotropic,qPCR,commercial kit,Qiagen DNeasy Blood and Tissue Kit,yes,Enzyme+Chemical,not reported,enzyme+temperature,no,not reported,AE buffer,no,not applicable,no,not applicable,2,3,1000,cooling,filtration,0.22,other,170,RNAlater,Preservation buffer,-20,not reported,not applicable,not applicable,not app…
19,Lynsey,Glyptemys insculpta,reptile,detection,natural,not applicable,Freshwater (lotic),NA: Nearctic,qPCR,commercial kit,Qiagen DNeasy Blood and Tissue Kit,yes,Enzyme+Chemical,not reported,enzyme+temperature,no,not reported,AE buffer,no,not applicable,no,not applicable,40,3,2000,other,filtration,0.45,cellulose nitrate,47,ethanol,Preservation buffer,-20,not reported,not applicable,not applicable…
20,Lynsey,Python bivittatus,reptile,detection,natural,not applicable,Freshwater (lentic),NA: Nearctic,ddPCR,unbranded,Phenol-Chloroform-Isoamyl,yes,Chemical,Phase separation,temperature+chemical,no,not reported,TE buffer,yes,Chloroform,yes,Zymo OneStep PCR Inhibitor Removal Kit,30,07-Dec,1000,ethanol/sodium acetate,filtration,not reported,other,not reported,lysis buffer,Preservation buffer,4,04-j…
21,Lynsey,Salmo trutta,fish,quantification,natural,not applicable,Freshwater (lotic),PA: Palearctic,qPCR,commercial kit,Qiagen DNeasy Blood and Tissue Kit,yes,Enzyme+Chemical,not reported,enzyme+temperature,no,not reported,AE buffer,no,not applicable,no,not applicable,5,not reported,1000,cooling,filtration,0.45,cellulose nitrate,47,ethanol,Preservation buffer,not applicable,<24,not applicable,not…
21,Lynsey,Salmo trutta,fish,quantification,natural,not applicable,Freshwater (lentic),PA: Palearctic,qPCR,commercial kit,Qiagen DNeasy Blood and Tissue Kit,yes,Enzyme+Chemical,not reported,enzyme+temperature,no,not reported,AE buffer,no,not applicable,no,not applicable,4,not reported,1000,cooling,filtration,0.45,cellulose nitrate,47,ethanol,Preservation buffer,not applicable,<24,not applicable,no…
22,Lynsey,Pseudophryne pengilleyi,amphibian,persistence,natural,not applicable,Freshwater (lentic),AA: Australasia,qPCR,commercial kit,Qiagen DNeasy Blood and Tissue Kit,yes,Enzyme+Chemical,not reported,enzyme+temperature,no,not reported,AE buffer,no,not applicable,no,not applicable,3,3,1000,cooling,filtration,1.2,glass fibre,47,freezing,Freezing,-20,not reported,not applicable,not applicable,not…
22,Lynsey,Pseudophryne corroboree,amphibian,quantification,natural,not applicable,Freshwater (lentic),AA: Australasia,qPCR,commercial kit,Qiagen DNeasy Blood and Tissue Kit,yes,Enzyme+Chemical,not reported,enzyme+temperature,no,not reported,AE buffer,no,not applicable,no,not applicable,not applicable,not applicable,not applicable,other,other,not applicable,not applicable,not applicable,not applic…
