# Supplementary material for: The Multiple States of Environmental DNA and What Is Known about Their Persistence in Aquatic Environments
Source: Environ Sci Technol. 2022 Apr 18;56(9):5322–33. doi: 10.1021/acs.est.1c07638 (PMC9069692; doi:10.1021/acs.est.1c07638)
Supplement: Supplementary file 3 — es1c07638_si_003.xlsx [file es1c07638_si_003.xlsx]

## Sheet: Sheet1
	Table S3. Summary of extraction protocols used in the 66 single species eDNA studies reviewed for the present study, including a breakdown of methods and components used for the main extraction steps (lysis, inhibitor removal, binding and washing).
	Extraction protocol	Lysis			Inhibitor removal			Binding and washing
		Method	Component(s)	Notes	Method	Component(s)	Notes	Method	Component(s)	Notes
	QIAshredder/Qiagen DNeasy Blood and Tissue Kit (Goldberg et al. 2011)	Enzyme Chemical	Proteinase K SDS	Incubation at 56°C				Silica binding	GuHCl	ETOH washes to remove contaminants
	MOBIO/Qiagen DNeasy PowerWater Kit	Mechanical Chemical	SDS		Chemical flocculation	AAS-12	Separate step	Silica binding	GuSCN	Isopropanol/ETOH washes to remove contaminants
	MOBIO/Qiagen DNeasy PowerWater Sterivex Kit	Mechanical Chemical	SDS?	2 stage process: chemical then mechanical (bead milling)	Chemical flocculation	AAS-12	Separate step	Silica binding	GuSCN	Isopropanol/ETOH washes to remove contaminants
	MOBIO/Qiagen DNeasy PowerSoil Kit	Mechanical Chemical	SDS		Chemical flocculation	Ammonium acetate AAS-12	Separate step 2 stage process	Silica binding	GuHCl	ETOH washes to remove contaminants
	Qiagen DNeasy Blood and Tissue Kit	Enzyme Chemical	Proteinase K SDS	Incubation at 56°C				Silica binding	GuHCl	ETOH washes to remove contaminants
	Qiagen DNeasy Blood and Tissue Kit (blood spot protocol)	Enzyme Chemical	Proteinase K SDS	Incubation at 56°C				Silica binding	GuHCl	ETOH washes to remove contaminants
	Qiagen DNeasy PowerLyzer PowerSoil Kit	Mechanical Chemical	SDS	Bead milling	Chemical flocculation	Ammonium acetate AAS-12	Separate step 2 stage process	Silica binding	GuHCl	ETOH washes to remove contaminants
	Qiagen DNeasy Mericon Food Kit	Enzyme Chemical	Proteinase K CTAB	Incubation at 60°C Contaminant flocculation by CTAB	Phase seperation	Chloroform		Silica binding	GuHCl	ETOH washes to remove contaminants
	Qiagen QIAamp DNA Stool Mini Kit (human DNA analysis protocol)	Enzyme Chemical	Proteinase K GuHCl SDS	Incubation at 70°C	Chemical flocculation	Lithium chloride	Pre-lysis step	Silica binding	GuHCl	ETOH washes to remove contaminants
	Qiagen QIAamp DNA Micro Kit	Enzyme Chemical	Proteinase K GuHCl SDS	Incubation at 56°C				Silica binding	GuHCl	ETOH washes to remove contaminants
	Qiagen PowerBiofilm DNA Isolation Kit	Mechanical Chemical	NaOH GuSCN	Incubation at 65°C NaOH / GuSCN < 2.5%	Chemical flocculation	AAS-12	Separate step	Silica binding	GuSCN	Isopropanol/ETOH washes to remove contaminants
	Applied Biosystems MagMAX-96 AI/ND Viral RNA Isolation Kit	Chemical	GuSCN					Silica binding	GuSCN	Silica coated magnetic beads Isopropanol/ETOH washes to remove contaminants
	Macherey-Nagel NucleoSpin Tissue Kit	Enzyme Chemical	Proteinase K SDS	Incubation at 56°C				Silica binding	GuHCl	ETOH washes to remove contaminants
	Bioline Isolate II Genomic DNA Kit	Enzyme Chemical	Proteinase K GuHCl	2 stage process: incubation at 56°C, then GuHCl incubation at 70°C				Silica binding	GuHCl	ETOH washes to remove contaminants
	Omega Bio-Tek E.Z.N.A. Water DNA Kit	Mechanical Chemical	SDS	Incubation at 70°C	Chemical flocculation	Potassium acetate?	Separate step DNA precipitated and redissolved	Silica binding	GuHCl	ETOH washes to remove contaminants
	MP Biomedicals FastDNA SPIN Kit	Mechanical Chemical	SDS					Silica binding	GuSCN	ETOH washes to remove contaminants
	Phenol-Chloroform-Isoamyl	Chemical	CTAB Phenol-Chloroform-Isoamyl	Incubation at 65°C Contaminant flocculation by CTAB	Phase separation	Chloroform-Isoamyl	Separate step	Precipitation	ETOH NaCl	ETOH washes to remove contaminants
	Chloroform-Isoamyl	Chemical	CTAB	Incubation at 65°C Contaminant flocculation by CTAB	Phase separation	Chloroform-Isoamyl	Separate step	Precipitation	Isopranol NaCl	ETOH washes to remove contaminants
	TRIZOL	Chemical	GuSCN Phenol		Phase separation	Chloroform	Separate step	Precipitation	ETOH	Sodium citrate washes to remove contaminants
	Custom sediment (Smith 2016)	Enzyme Chemical	Proteinase K SDS	Incubation at 56°C	Chemical flocculation	Ammonium acetate AAS-12	Separate step 2 stage process	Silica binding	GuHCl	ETOH washes to remove contaminants
	Abbreviations:
	AAS-12 = aluminium ammonium sulphate dodecahydrate
	SDS = sodium dodecyl sulfate
	GuSCN = guanidine thiocyanate
	CTAB = cetyl trimethylammonium bromide
	NaOH = sodium hydroxide
	GuHCl = guanidine hydrochloride
	EtOH = ethanol
	NaCl = sodium chloride
