# Supplementary material for: The Multiple States of Environmental DNA and What Is Known about Their Persistence in Aquatic Environments
Source: Environ Sci Technol. 2022 Apr 18;56(9):5322–33. doi: 10.1021/acs.est.1c07638 (PMC9069692; doi:10.1021/acs.est.1c07638)
Supplement: Supplementary file 5 — es1c07638_si_005.xlsx [file es1c07638_si_005.xlsx]

## Sheet: General Observation pH
Organism	group	Ecosystem	Source	Region	ampliconlength(bp)	Time point	Number Time points	Maxtime(h)	Slope	Slope/h	half-life	k (hours)	1/T [K]	ln (k)	Temperature(℃)	pH	Reference	Year	Studynumber	Temperaturegroup(℃)	lengthgroup(bp)	Experimentstype	DNAtype	FullReference
Lipophrys pholis	fish	Marine	Marine	COI	132	6	192		0.018	0.018	39	0.017773	0.0035317	-4.03007	10	8	Collins et al.	2018	14	0-10	101-200	tank	organism	Collins, R. A., Wangensteen, O. S., O’Gorman, E. J., Mariani, S., Sims, D. W., & Genner, M. J. (2018). Persistence of environmental DNA in marine systems. Communications Biology, 1(1). doi: 10.1038/s42003-018-0192-6
Lipophrys pholis	fish	Marine	Marine	COI	132	6	192		0.029	0.029	24	0.0288811	0.0035317	-3.54457	10	8	Collins et al.	2018	14	0-10	101-200	tank	organism	Collins, R. A., Wangensteen, O. S., O’Gorman, E. J., Mariani, S., Sims, D. W., & Genner, M. J. (2018). Persistence of environmental DNA in marine systems. Communications Biology, 1(1). doi: 10.1038/s42003-018-0192-6
Lipophrys pholis	fish	Marine	Marine	COI	132	6	192		0.029	0.029	24	0.0288811	0.0035317	-3.54457	10	8	Collins et al.	2018	14	0-10	101-200	tank	organism	Collins, R. A., Wangensteen, O. S., O’Gorman, E. J., Mariani, S., Sims, D. W., & Genner, M. J. (2018). Persistence of environmental DNA in marine systems. Communications Biology, 1(1). doi: 10.1038/s42003-018-0192-6
Lipophrys pholis	fish	Marine	Marine	COI	132	6	192		0.028	0.028	25	0.0277259	0.0035317	-3.58539	10	8	Collins et al.	2018	14	0-10	101-200	tank	organism	Collins, R. A., Wangensteen, O. S., O’Gorman, E. J., Mariani, S., Sims, D. W., & Genner, M. J. (2018). Persistence of environmental DNA in marine systems. Communications Biology, 1(1). doi: 10.1038/s42003-018-0192-6
Lipophrys pholis	fish	Marine	Marine	COI	132	6	192		0.015	0.015	46	0.0150684	0.00347041	-4.19515	15	9	Collins et al.	2018	14	11-20	101-200	tank	organism	Collins, R. A., Wangensteen, O. S., O’Gorman, E. J., Mariani, S., Sims, D. W., & Genner, M. J. (2018). Persistence of environmental DNA in marine systems. Communications Biology, 1(1). doi: 10.1038/s42003-018-0192-6
Lipophrys pholis	fish	Marine	Marine	COI	132	6	192		0.026	0.026	27	0.0256721	0.00347041	-3.66235	15	9	Collins et al.	2018	14	11-20	101-200	tank	organism	Collins, R. A., Wangensteen, O. S., O’Gorman, E. J., Mariani, S., Sims, D. W., & Genner, M. J. (2018). Persistence of environmental DNA in marine systems. Communications Biology, 1(1). doi: 10.1038/s42003-018-0192-6
Lipophrys pholis	fish	Marine	Marine	COI	132	6	192		0.026	0.026	27	0.0256721	0.00347041	-3.66235	15	9	Collins et al.	2018	14	11-20	101-200	tank	organism	Collins, R. A., Wangensteen, O. S., O’Gorman, E. J., Mariani, S., Sims, D. W., & Genner, M. J. (2018). Persistence of environmental DNA in marine systems. Communications Biology, 1(1). doi: 10.1038/s42003-018-0192-6
Lipophrys pholis	fish	Marine	Marine	COI	132	6	192		0.025	0.025	28	0.0247553	0.00347041	-3.69872	15	9	Collins et al.	2018	14	11-20	101-200	tank	organism	Collins, R. A., Wangensteen, O. S., O’Gorman, E. J., Mariani, S., Sims, D. W., & Genner, M. J. (2018). Persistence of environmental DNA in marine systems. Communications Biology, 1(1). doi: 10.1038/s42003-018-0192-6
Carcinus maenas	crustacean	Marine	Marine	COI	153	6	192		0.019	0.019	4	0.173287	0.00347041	-1.75281	15	9	Collins et al.	2018	14	11-20	101-200	tank	organism	Collins, R. A., Wangensteen, O. S., O’Gorman, E. J., Mariani, S., Sims, D. W., & Genner, M. J. (2018). Persistence of environmental DNA in marine systems. Communications Biology, 1(1). doi: 10.1038/s42003-018-0192-6
Carcinus maenas	crustacean	Marine	Marine	COI	153	6	192		0.03	0.03	23	0.0301368	0.00347041	-3.50201	15	9	Collins et al.	2018	14	11-20	101-200	tank	organism	Collins, R. A., Wangensteen, O. S., O’Gorman, E. J., Mariani, S., Sims, D. W., & Genner, M. J. (2018). Persistence of environmental DNA in marine systems. Communications Biology, 1(1). doi: 10.1038/s42003-018-0192-6
Carcinus maenas	crustacean	Marine	Marine	COI	153	6	192		0.03	0.03	23	0.0301368	0.00347041	-3.50201	15	9	Collins et al.	2018	14	11-20	101-200	tank	organism	Collins, R. A., Wangensteen, O. S., O’Gorman, E. J., Mariani, S., Sims, D. W., & Genner, M. J. (2018). Persistence of environmental DNA in marine systems. Communications Biology, 1(1). doi: 10.1038/s42003-018-0192-6
Carcinus maenas	crustacean	Marine	Marine	COI	153	6	192		0.029	0.029	24	0.0288811	0.00347041	-3.54457	15	9	Collins et al.	2018	14	11-20	101-200	tank	organism	Collins, R. A., Wangensteen, O. S., O’Gorman, E. J., Mariani, S., Sims, D. W., & Genner, M. J. (2018). Persistence of environmental DNA in marine systems. Communications Biology, 1(1). doi: 10.1038/s42003-018-0192-6
Carcinus maenas	crustacean	Marine	Marine	COI	153	6	192		0.022	0.022	32	0.0216608	0.0035317	-3.83225	10	8	Collins et al.	2018	14	0-10	101-200	tank	organism	Collins, R. A., Wangensteen, O. S., O’Gorman, E. J., Mariani, S., Sims, D. W., & Genner, M. J. (2018). Persistence of environmental DNA in marine systems. Communications Biology, 1(1). doi: 10.1038/s42003-018-0192-6
Carcinus maenas	crustacean	Marine	Marine	COI	153	6	192		0.033	0.033	21	0.033007	0.0035317	-3.41104	10	8	Collins et al.	2018	14	0-10	101-200	tank	organism	Collins, R. A., Wangensteen, O. S., O’Gorman, E. J., Mariani, S., Sims, D. W., & Genner, M. J. (2018). Persistence of environmental DNA in marine systems. Communications Biology, 1(1). doi: 10.1038/s42003-018-0192-6
Carcinus maenas	crustacean	Marine	Marine	COI	153	6	192		0.033	0.033	21	0.033007	0.0035317	-3.41104	10	8	Collins et al.	2018	14	0-10	101-200	tank	organism	Collins, R. A., Wangensteen, O. S., O’Gorman, E. J., Mariani, S., Sims, D. W., & Genner, M. J. (2018). Persistence of environmental DNA in marine systems. Communications Biology, 1(1). doi: 10.1038/s42003-018-0192-6
Carcinus maenas	crustacean	Marine	Marine	COI	153	6	192		0.032	0.032	22	0.0315067	0.0035317	-3.45756	10	8	Collins et al.	2018	14	0-10	101-200	tank	organism	Collins, R. A., Wangensteen, O. S., O’Gorman, E. J., Mariani, S., Sims, D. W., & Genner, M. J. (2018). Persistence of environmental DNA in marine systems. Communications Biology, 1(1). doi: 10.1038/s42003-018-0192-6
Lithobates catesbeianus	frog	Freshwater	Tap	CytB	84	5	1392		0.2	0.00833333	83.1777	0.00825175	0.00324517	-4.79733	35	4	Strickler et al.	2015	4	21-	0-100	tank	organism	Strickler, K. M., Fremier, A. K., & Goldberg, C. S. (2015). Quantifying effects of UV-B, temperature, and pH on eDNA degradation in aquatic microcosms. Biological Conservation, 183, 85–92. doi: 10.1016/j.biocon.2014.11.038
Lithobates catesbeianus	frog	Freshwater	Tap	CytB	84	5	1392		0.15	0.00625	110.904	0.00630134	0.00324517	-5.06699	35	4	Strickler et al.	2015	4	21-	0-100	tank	organism	Strickler, K. M., Fremier, A. K., & Goldberg, C. S. (2015). Quantifying effects of UV-B, temperature, and pH on eDNA degradation in aquatic microcosms. Biological Conservation, 183, 85–92. doi: 10.1016/j.biocon.2014.11.038
Lithobates catesbeianus	frog	Freshwater	Tap	CytB	84	5	1392		0.34	0.0141667	48.928	0.0141459	0.00324517	-4.25833	35	4	Strickler et al.	2015	4	21-	0-100	tank	organism	Strickler, K. M., Fremier, A. K., & Goldberg, C. S. (2015). Quantifying effects of UV-B, temperature, and pH on eDNA degradation in aquatic microcosms. Biological Conservation, 183, 85–92. doi: 10.1016/j.biocon.2014.11.038
Lithobates catesbeianus	frog	Freshwater	Tap	CytB	84	5	1392		0.14	0.00583333	118.825	0.00577623	0.00341122	-5.154	20	4	Strickler et al.	2015	4	11-20	0-100	tank	organism	Strickler, K. M., Fremier, A. K., & Goldberg, C. S. (2015). Quantifying effects of UV-B, temperature, and pH on eDNA degradation in aquatic microcosms. Biological Conservation, 183, 85–92. doi: 10.1016/j.biocon.2014.11.038
Lithobates catesbeianus	frog	Freshwater	Tap	CytB	84	5	1392		0.17	0.00708333	97.8561	0.00707293	0.00341122	-4.95148	20	4	Strickler et al.	2015	4	11-20	0-100	tank	organism	Strickler, K. M., Fremier, A. K., & Goldberg, C. S. (2015). Quantifying effects of UV-B, temperature, and pH on eDNA degradation in aquatic microcosms. Biological Conservation, 183, 85–92. doi: 10.1016/j.biocon.2014.11.038
Lithobates catesbeianus	frog	Freshwater	Tap	CytB	84	5	1392		0.14	0.00583333	118.825	0.00577623	0.00341122	-5.154	20	4	Strickler et al.	2015	4	11-20	0-100	tank	organism	Strickler, K. M., Fremier, A. K., & Goldberg, C. S. (2015). Quantifying effects of UV-B, temperature, and pH on eDNA degradation in aquatic microcosms. Biological Conservation, 183, 85–92. doi: 10.1016/j.biocon.2014.11.038
Lithobates catesbeianus	frog	Freshwater	Tap	CytB	84	5	1392		0.05	0.00208333	332.711	0.00210045	0.00359518	-6.16561	5	4	Strickler et al.	2015	4	0-10	0-100	tank	organism	Strickler, K. M., Fremier, A. K., & Goldberg, C. S. (2015). Quantifying effects of UV-B, temperature, and pH on eDNA degradation in aquatic microcosms. Biological Conservation, 183, 85–92. doi: 10.1016/j.biocon.2014.11.038
Lithobates catesbeianus	frog	Freshwater	Tap	CytB	84	5	1392		0.13	0.00541667	127.966	0.00541521	0.00359518	-5.21854	5	4	Strickler et al.	2015	4	0-10	0-100	tank	organism	Strickler, K. M., Fremier, A. K., & Goldberg, C. S. (2015). Quantifying effects of UV-B, temperature, and pH on eDNA degradation in aquatic microcosms. Biological Conservation, 183, 85–92. doi: 10.1016/j.biocon.2014.11.038
Lithobates catesbeianus	frog	Freshwater	Tap	CytB	84	5	1392		0.13	0.00541667	127.966	0.00541521	0.00359518	-5.21854	5	4	Strickler et al.	2015	4	0-10	0-100	tank	organism	Strickler, K. M., Fremier, A. K., & Goldberg, C. S. (2015). Quantifying effects of UV-B, temperature, and pH on eDNA degradation in aquatic microcosms. Biological Conservation, 183, 85–92. doi: 10.1016/j.biocon.2014.11.038
Lithobates catesbeianus	frog	Freshwater	Tap	CytB	84	5	1392		0.11	0.00458333	151.232	0.00459038	0.00324517	-5.38379	35	7	Strickler et al.	2015	4	21-	0-100	tank	organism	Strickler, K. M., Fremier, A. K., & Goldberg, C. S. (2015). Quantifying effects of UV-B, temperature, and pH on eDNA degradation in aquatic microcosms. Biological Conservation, 183, 85–92. doi: 10.1016/j.biocon.2014.11.038
Lithobates catesbeianus	frog	Freshwater	Tap	CytB	84	5	1392		0.13	0.00541667	127.966	0.00541521	0.00324517	-5.21854	35	7	Strickler et al.	2015	4	21-	0-100	tank	organism	Strickler, K. M., Fremier, A. K., & Goldberg, C. S. (2015). Quantifying effects of UV-B, temperature, and pH on eDNA degradation in aquatic microcosms. Biological Conservation, 183, 85–92. doi: 10.1016/j.biocon.2014.11.038
Lithobates catesbeianus	frog	Freshwater	Tap	CytB	84	5	1392		0.15	0.00625	110.904	0.00630134	0.00324517	-5.06699	35	7	Strickler et al.	2015	4	21-	0-100	tank	organism	Strickler, K. M., Fremier, A. K., & Goldberg, C. S. (2015). Quantifying effects of UV-B, temperature, and pH on eDNA degradation in aquatic microcosms. Biological Conservation, 183, 85–92. doi: 10.1016/j.biocon.2014.11.038
Lithobates catesbeianus	frog	Freshwater	Tap	CytB	84	5	1392		0.14	0.00583333	118.825	0.00577623	0.00341122	-5.154	20	7	Strickler et al.	2015	4	11-20	0-100	tank	organism	Strickler, K. M., Fremier, A. K., & Goldberg, C. S. (2015). Quantifying effects of UV-B, temperature, and pH on eDNA degradation in aquatic microcosms. Biological Conservation, 183, 85–92. doi: 10.1016/j.biocon.2014.11.038
Lithobates catesbeianus	frog	Freshwater	Tap	CytB	84	5	1392		0.12	0.005	138.629	0.00498667	0.00341122	-5.30099	20	7	Strickler et al.	2015	4	11-20	0-100	tank	organism	Strickler, K. M., Fremier, A. K., & Goldberg, C. S. (2015). Quantifying effects of UV-B, temperature, and pH on eDNA degradation in aquatic microcosms. Biological Conservation, 183, 85–92. doi: 10.1016/j.biocon.2014.11.038
Lithobates catesbeianus	frog	Freshwater	Tap	CytB	84	5	1392		0.12	0.005	138.629	0.00498667	0.00341122	-5.30099	20	7	Strickler et al.	2015	4	11-20	0-100	tank	organism	Strickler, K. M., Fremier, A. K., & Goldberg, C. S. (2015). Quantifying effects of UV-B, temperature, and pH on eDNA degradation in aquatic microcosms. Biological Conservation, 183, 85–92. doi: 10.1016/j.biocon.2014.11.038
Lithobates catesbeianus	frog	Freshwater	Tap	CytB	84	5	1392		0.07	0.00291667	237.65	0.0029002	0.00359518	-5.84298	5	7	Strickler et al.	2015	4	0-10	0-100	tank	organism	Strickler, K. M., Fremier, A. K., & Goldberg, C. S. (2015). Quantifying effects of UV-B, temperature, and pH on eDNA degradation in aquatic microcosms. Biological Conservation, 183, 85–92. doi: 10.1016/j.biocon.2014.11.038
Lithobates catesbeianus	frog	Freshwater	Tap	CytB	84	5	1392		0.12	0.005	138.629	0.00498667	0.00359518	-5.30099	5	7	Strickler et al.	2015	4	0-10	0-100	tank	organism	Strickler, K. M., Fremier, A. K., & Goldberg, C. S. (2015). Quantifying effects of UV-B, temperature, and pH on eDNA degradation in aquatic microcosms. Biological Conservation, 183, 85–92. doi: 10.1016/j.biocon.2014.11.038
Lithobates catesbeianus	frog	Freshwater	Tap	CytB	84	5	1392		0.12	0.005	138.629	0.00498667	0.00359518	-5.30099	5	7	Strickler et al.	2015	4	0-10	0-100	tank	organism	Strickler, K. M., Fremier, A. K., & Goldberg, C. S. (2015). Quantifying effects of UV-B, temperature, and pH on eDNA degradation in aquatic microcosms. Biological Conservation, 183, 85–92. doi: 10.1016/j.biocon.2014.11.038
Lithobates catesbeianus	frog	Freshwater	Tap	CytB	84	5	1392		0.09	0.00375	184.839	0.0038085	0.00324517	-5.57052	35	10	Strickler et al.	2015	4	21-	0-100	tank	organism	Strickler, K. M., Fremier, A. K., & Goldberg, C. S. (2015). Quantifying effects of UV-B, temperature, and pH on eDNA degradation in aquatic microcosms. Biological Conservation, 183, 85–92. doi: 10.1016/j.biocon.2014.11.038
Lithobates catesbeianus	frog	Freshwater	Tap	CytB	84	5	1392		0.15	0.00625	110.904	0.00630134	0.00324517	-5.06699	35	10	Strickler et al.	2015	4	21-	0-100	tank	organism	Strickler, K. M., Fremier, A. K., & Goldberg, C. S. (2015). Quantifying effects of UV-B, temperature, and pH on eDNA degradation in aquatic microcosms. Biological Conservation, 183, 85–92. doi: 10.1016/j.biocon.2014.11.038
Lithobates catesbeianus	frog	Freshwater	Tap	CytB	84	5	1392		0.14	0.00583333	118.825	0.00577623	0.00324517	-5.154	35	10	Strickler et al.	2015	4	21-	0-100	tank	organism	Strickler, K. M., Fremier, A. K., & Goldberg, C. S. (2015). Quantifying effects of UV-B, temperature, and pH on eDNA degradation in aquatic microcosms. Biological Conservation, 183, 85–92. doi: 10.1016/j.biocon.2014.11.038
Lithobates catesbeianus	frog	Freshwater	Tap	CytB	84	5	1392		0.06	0.0025	277.259	0.00250234	0.00341122	-5.99053	20	10	Strickler et al.	2015	4	11-20	0-100	tank	organism	Strickler, K. M., Fremier, A. K., & Goldberg, C. S. (2015). Quantifying effects of UV-B, temperature, and pH on eDNA degradation in aquatic microcosms. Biological Conservation, 183, 85–92. doi: 10.1016/j.biocon.2014.11.038
Lithobates catesbeianus	frog	Freshwater	Tap	CytB	84	5	1392		0.12	0.005	138.629	0.00498667	0.00341122	-5.30099	20	10	Strickler et al.	2015	4	11-20	0-100	tank	organism	Strickler, K. M., Fremier, A. K., & Goldberg, C. S. (2015). Quantifying effects of UV-B, temperature, and pH on eDNA degradation in aquatic microcosms. Biological Conservation, 183, 85–92. doi: 10.1016/j.biocon.2014.11.038
Lithobates catesbeianus	frog	Freshwater	Tap	CytB	84	5	1392		0.14	0.00583333	118.825	0.00577623	0.00341122	-5.154	20	10	Strickler et al.	2015	4	11-20	0-100	tank	organism	Strickler, K. M., Fremier, A. K., & Goldberg, C. S. (2015). Quantifying effects of UV-B, temperature, and pH on eDNA degradation in aquatic microcosms. Biological Conservation, 183, 85–92. doi: 10.1016/j.biocon.2014.11.038
Lithobates catesbeianus	frog	Freshwater	Tap	CytB	84	5	1392		0.05	0.00208333	332.711	0.00210045	0.00359518	-6.16561	5	10	Strickler et al.	2015	4	0-10	0-100	tank	organism	Strickler, K. M., Fremier, A. K., & Goldberg, C. S. (2015). Quantifying effects of UV-B, temperature, and pH on eDNA degradation in aquatic microcosms. Biological Conservation, 183, 85–92. doi: 10.1016/j.biocon.2014.11.038
Lithobates catesbeianus	frog	Freshwater	Tap	CytB	84	5	1392		0.05	0.00208333	332.711	0.00210045	0.00359518	-6.16561	5	10	Strickler et al.	2015	4	0-10	0-100	tank	organism	Strickler, K. M., Fremier, A. K., & Goldberg, C. S. (2015). Quantifying effects of UV-B, temperature, and pH on eDNA degradation in aquatic microcosms. Biological Conservation, 183, 85–92. doi: 10.1016/j.biocon.2014.11.038
Lithobates catesbeianus	frog	Freshwater	Tap	CytB	84	5	1392		0.05	0.00208333	332.711	0.00210045	0.00359518	-6.16561	5	10	Strickler et al.	2015	4	0-10	0-100	tank	organism	Strickler, K. M., Fremier, A. K., & Goldberg, C. S. (2015). Quantifying effects of UV-B, temperature, and pH on eDNA degradation in aquatic microcosms. Biological Conservation, 183, 85–92. doi: 10.1016/j.biocon.2014.11.038
Plecoglossus altivelis	fish	Freshwater	River	CytB	131	7	48		0.091	0.091	7.617	0.0866434	0.0032987	-2.44595	30	8	Tsuji et al.	2017	11	21-	101-200	tank	organism	Tsuji, S., Ushio, M., Sakurai, S., Minamoto, T., & Yamanaka, H. (2017). Water temperature-dependent degradation of environmental DNA and its relation to bacterial abundance. PloS One, 12(4), e0176608.
Cyprinus carpio	fish	Freshwater	River	CytB	78	7	48		0.079	0.079	8.77401	0.0770164	0.0032987	-2.56374	30	8	Tsuji et al.	2017	11	21-	0-100	tank	organism	Tsuji, S., Ushio, M., Sakurai, S., Minamoto, T., & Yamanaka, H. (2017). Water temperature-dependent degradation of environmental DNA and its relation to bacterial abundance. PloS One, 12(4), e0176608.
Plecoglossus altivelis	fish	Freshwater	River	CytB	131	7	48		0.058	0.058	11.9508	0.0577623	0.00341122	-2.85142	20	8	Tsuji et al.	2017	11	11-20	101-200	tank	organism	Tsuji, S., Ushio, M., Sakurai, S., Minamoto, T., & Yamanaka, H. (2017). Water temperature-dependent degradation of environmental DNA and its relation to bacterial abundance. PloS One, 12(4), e0176608.
Cyprinus carpio	fish	Freshwater	River	CytB	78	7	48		0.045	0.045	15.4033	0.0462098	0.00341122	-3.07456	20	8	Tsuji et al.	2017	11	11-20	0-100	tank	organism	Tsuji, S., Ushio, M., Sakurai, S., Minamoto, T., & Yamanaka, H. (2017). Water temperature-dependent degradation of environmental DNA and its relation to bacterial abundance. PloS One, 12(4), e0176608.
Plecoglossus altivelis	fish	Freshwater	River	CytB	131	7	48		0.024	0.024	28.8811	0.0239016	0.0035317	-3.73381	10	8	Tsuji et al.	2017	11	0-10	101-200	tank	organism	Tsuji, S., Ushio, M., Sakurai, S., Minamoto, T., & Yamanaka, H. (2017). Water temperature-dependent degradation of environmental DNA and its relation to bacterial abundance. PloS One, 12(4), e0176608.
Cyprinus carpio	fish	Freshwater	River	CytB	78	7	48		0.027	0.027	25.6721	0.0266595	0.0035317	-3.62461	10	8	Tsuji et al.	2017	11	0-10	0-100	tank	organism	Tsuji, S., Ushio, M., Sakurai, S., Minamoto, T., & Yamanaka, H. (2017). Water temperature-dependent degradation of environmental DNA and its relation to bacterial abundance. PloS One, 12(4), e0176608.
Oncorhynchus kisutch	fish	Freshwater	Pond	COI	120	12	168		0.171	0.171	4.05349	0.171	0.00332392	-1.76609	27.7	6.2	Saito and Doi	2021				tank	spike	Saito, T., & Doi, H. (2021). Degradation modeling of water environmental DNA: Experiments on multiple DNA sources in pond and seawater. Environmental DNA, 3(4), 850–860. doi: 10.1002/edn3.192
Oncorhynchus kisutch	fish	Freshwater	Pond	COI	120	12	168		0.082	0.082	8.45301	0.082	0.00332392	-2.50104	27.7	6.2	Saito and Doi	2021				tank	spike	Saito, T., & Doi, H. (2021). Degradation modeling of water environmental DNA: Experiments on multiple DNA sources in pond and seawater. Environmental DNA, 3(4), 850–860. doi: 10.1002/edn3.192
Cyprinus carpio	fish	Freshwater	Pond	COI	120	12	168		0.109	0.109	6.35915	0.109	0.00332392	-2.21641	27.7	6.2	Saito and Doi	2021				tank	organism	Saito, T., & Doi, H. (2021). Degradation modeling of water environmental DNA: Experiments on multiple DNA sources in pond and seawater. Environmental DNA, 3(4), 850–860. doi: 10.1002/edn3.192
Cyprinus carpio	fish	Freshwater	Pond	COI	120	12	168		0.022	0.022	31.5067	0.022	0.00332392	-3.81671	27.7	6.2	Saito and Doi	2021				tank	organism	Saito, T., & Doi, H. (2021). Degradation modeling of water environmental DNA: Experiments on multiple DNA sources in pond and seawater. Environmental DNA, 3(4), 850–860. doi: 10.1002/edn3.192
Oncorhynchus kisutch	fish	Marine	Sea	COI	120	12	168		0.181	0.181	3.82954	0.181	0.00334504	-1.70926	25.8	6.7	Saito and Doi	2021				tank	spike	Saito, T., & Doi, H. (2021). Degradation modeling of water environmental DNA: Experiments on multiple DNA sources in pond and seawater. Environmental DNA, 3(4), 850–860. doi: 10.1002/edn3.192
Oncorhynchus kisutch	fish	Marine	Sea	COI	120	12	168		0.151	0.151	4.59038	0.151	0.00334504	-1.89048	25.8	6.7	Saito and Doi	2021				tank	spike	Saito, T., & Doi, H. (2021). Degradation modeling of water environmental DNA: Experiments on multiple DNA sources in pond and seawater. Environmental DNA, 3(4), 850–860. doi: 10.1002/edn3.192
Trachurus japonicus	fish	Marine	Sea	COI	120	12	168		0.112	0.112	6.18881	0.112	0.00334504	-2.18926	25.8	6.7	Saito and Doi	2021				tank	organism	Saito, T., & Doi, H. (2021). Degradation modeling of water environmental DNA: Experiments on multiple DNA sources in pond and seawater. Environmental DNA, 3(4), 850–860. doi: 10.1002/edn3.192
Hypophthalmichthys nobilis	fish	Freshwater	Deionized	D-loop	190	8	8	336	0.17	0.00707293	98	0.00707293	0.00341122	-4.95148	20	6.5	Lance et al.	2017	13	11-20	101-200	tank	spike	Lance, R., Klymus, K., Richter, C., Guan, X., Farrington, H., Carr, M., … Baerwaldt, K. (2017). Experimental observations on the decay of environmental DNA from bighead and silver carps. Management of Biological Invasions, 8(3), 343–359. doi: 10.3391/mbi.2017.8.3.08
Hypophthalmichthys nobilis	fish	Freshwater	Deionized	D-loop	190	8	8	336	0.23	0.00962704	72	0.00962704	0.00341122	-4.64318	20	7	Lance et al.	2017	13	11-20	101-200	tank	spike	Lance, R., Klymus, K., Richter, C., Guan, X., Farrington, H., Carr, M., … Baerwaldt, K. (2017). Experimental observations on the decay of environmental DNA from bighead and silver carps. Management of Biological Invasions, 8(3), 343–359. doi: 10.3391/mbi.2017.8.3.08
Hypophthalmichthys nobilis	fish	Freshwater	Deionized	D-loop	190	8	8	336	0.23	0.00962704	72	0.00962704	0.00341122	-4.64318	20	7.5	Lance et al.	2017	13	11-20	101-200	tank	spike	Lance, R., Klymus, K., Richter, C., Guan, X., Farrington, H., Carr, M., … Baerwaldt, K. (2017). Experimental observations on the decay of environmental DNA from bighead and silver carps. Management of Biological Invasions, 8(3), 343–359. doi: 10.3391/mbi.2017.8.3.08
Hypophthalmichthys nobilis	fish	Freshwater	Deionized	D-loop	190	8	8	336	0.27	0.0113631	61	0.0113631	0.00341122	-4.47739	20	8	Lance et al.	2017	13	11-20	101-200	tank	spike	Lance, R., Klymus, K., Richter, C., Guan, X., Farrington, H., Carr, M., … Baerwaldt, K. (2017). Experimental observations on the decay of environmental DNA from bighead and silver carps. Management of Biological Invasions, 8(3), 343–359. doi: 10.3391/mbi.2017.8.3.08
A. anguilla, D. magna, E. danica	Fish, Crustaceae, Insect	Freshwater	Stream	multiple	multiple	1	8	44	0.982	0.982	0.705853	0.982	0.0034565	-0.018164	16.16	5.8	Seymour et al.	2018				mesocosm	spike	Seymour, M., Durance, I., Cosby, B. J., Ransom-Jones, E., Deiner, K., Ormerod, S. J., … Creer, S. (2018). Acidity promotes degradation of multi-species environmental DNA in lotic mesocosms. Communications Biology, 1(1). doi: 10.1038/s42003-017-0005-3
A. anguilla, D. magna, E. danica	Fish, Crustaceae, Insect	Freshwater	Stream	multiple	multiple	3	8	44	0.329	0.329	2.10683	0.329	0.0034565	-1.1117	16.16	5.8	Seymour et al.	2018				mesocosm	spike	Seymour, M., Durance, I., Cosby, B. J., Ransom-Jones, E., Deiner, K., Ormerod, S. J., … Creer, S. (2018). Acidity promotes degradation of multi-species environmental DNA in lotic mesocosms. Communications Biology, 1(1). doi: 10.1038/s42003-017-0005-3
A. anguilla, D. magna, E. danica	Fish, Crustaceae, Insect	Freshwater	Stream	multiple	multiple	1	8	44	0.946	0.946	0.732714	0.946	0.00347681	-0.0555127	14.47	5.3	Seymour et al.	2018				mesocosm	spike	Seymour, M., Durance, I., Cosby, B. J., Ransom-Jones, E., Deiner, K., Ormerod, S. J., … Creer, S. (2018). Acidity promotes degradation of multi-species environmental DNA in lotic mesocosms. Communications Biology, 1(1). doi: 10.1038/s42003-017-0005-3
A. anguilla, D. magna, E. danica	Fish, Crustaceae, Insect	Freshwater	Stream	multiple	multiple	3	8	44	0.322	0.322	2.15263	0.322	0.00347681	-1.1332	14.47	5.3	Seymour et al.	2018				mesocosm	spike	Seymour, M., Durance, I., Cosby, B. J., Ransom-Jones, E., Deiner, K., Ormerod, S. J., … Creer, S. (2018). Acidity promotes degradation of multi-species environmental DNA in lotic mesocosms. Communications Biology, 1(1). doi: 10.1038/s42003-017-0005-3
A. anguilla, D. magna, E. danica	Fish, Crustaceae, Insect	Freshwater	Stream	multiple	multiple	1	8	44	0.674	0.674	1.02841	0.674	0.00346693	-0.394525	15.29	6.8	Seymour et al.	2018				mesocosm	spike	Seymour, M., Durance, I., Cosby, B. J., Ransom-Jones, E., Deiner, K., Ormerod, S. J., … Creer, S. (2018). Acidity promotes degradation of multi-species environmental DNA in lotic mesocosms. Communications Biology, 1(1). doi: 10.1038/s42003-017-0005-3
A. anguilla, D. magna, E. danica	Fish, Crustaceae, Insect	Freshwater	Stream	multiple	multiple	3	8	44	0.273	0.273	2.539	0.273	0.00346693	-1.29828	15.29	6.8	Seymour et al.	2018				mesocosm	spike	Seymour, M., Durance, I., Cosby, B. J., Ransom-Jones, E., Deiner, K., Ormerod, S. J., … Creer, S. (2018). Acidity promotes degradation of multi-species environmental DNA in lotic mesocosms. Communications Biology, 1(1). doi: 10.1038/s42003-017-0005-3
A. anguilla, D. magna, E. danica	Fish, Crustaceae, Insect	Freshwater	Stream	multiple	multiple	1	8	44	0.602	0.602	1.15141	0.602	0.00347379	-0.507498	14.72	7.2	Seymour et al.	2018				mesocosm	spike	Seymour, M., Durance, I., Cosby, B. J., Ransom-Jones, E., Deiner, K., Ormerod, S. J., … Creer, S. (2018). Acidity promotes degradation of multi-species environmental DNA in lotic mesocosms. Communications Biology, 1(1). doi: 10.1038/s42003-017-0005-3
A. anguilla, D. magna, E. danica	Fish, Crustaceae, Insect	Freshwater	Stream	multiple	multiple	3	8	44	0.261	0.261	2.65574	0.261	0.00347379	-1.34323	14.72	7.2	Seymour et al.	2018				mesocosm	spike	Seymour, M., Durance, I., Cosby, B. J., Ransom-Jones, E., Deiner, K., Ormerod, S. J., … Creer, S. (2018). Acidity promotes degradation of multi-species environmental DNA in lotic mesocosms. Communications Biology, 1(1). doi: 10.1038/s42003-017-0005-3
